# Supplementary material for: Single-nucleus RNA-seq identifies transcriptional heterogeneity in multinucleated skeletal myofibers
Source: Nat Commun. 2020 Dec 11;11:6374. doi: 10.1038/s41467-020-20063-w (PMC7733460; doi:10.1038/s41467-020-20063-w)
Supplement: Supplementary file 2 — Supplementary Data 1 [file 41467_2020_20063_MOESM2_ESM.xlsx]

## Sheet: P10 TA - Figure 3a
p_val	avg_logFC	pct.1	pct.2	p_val_adj	cluster	gene
0	1.81522	0.825	0.21	0	Type IIb Myonuclei	Mybpc2
0	1.5932	0.891	0.322	0	Type IIb Myonuclei	Tpm1
0	1.58303	0.942	0.301	0	Type IIb Myonuclei	Myh4
0	1.551	0.685	0.249	0	Type IIb Myonuclei	Grem2
0	1.54713	0.882	0.335	0	Type IIb Myonuclei	Gm26740
0	1.48782	0.76	0.242	0	Type IIb Myonuclei	Prkag3
0	1.48595	0.821	0.455	0	Type IIb Myonuclei	Pde4d
0	1.4061	0.83	0.298	0	Type IIb Myonuclei	Pvalb
0	1.38278	0.792	0.318	0	Type IIb Myonuclei	Ampd1
0	1.37484	0.808	0.347	0	Type IIb Myonuclei	Gpd2
0	1.31914	0.785	0.289	0	Type IIb Myonuclei	Myhas
0	1.27411	0.779	0.362	0	Type IIb Myonuclei	Phka1
0	1.26317	0.955	0.486	0	Type IIb Myonuclei	Sox6
0	1.20406	0.899	0.42	0	Type IIb Myonuclei	Ryr1
0	1.17641	0.993	0.529	0	Type IIb Myonuclei	Trdn
0	1.13409	0.807	0.341	0	Type IIb Myonuclei	Tnnt3
0	1.1185	0.876	0.426	0	Type IIb Myonuclei	Rbm20
0	1.10964	0.931	0.436	0	Type IIb Myonuclei	Phkg1
0	1.09977	0.952	0.499	0	Type IIb Myonuclei	Palld
0	1.08173	0.783	0.328	0	Type IIb Myonuclei	Actn3
0	1.0809	0.845	0.379	0	Type IIb Myonuclei	Atp2a1
0	1.06849	0.821	0.422	0	Type IIb Myonuclei	Ube2d1
0	1.06157	0.923	0.498	0	Type IIb Myonuclei	Lrrfip1
0	1.02214	0.84	0.413	0	Type IIb Myonuclei	Myl1
0	1.00646	0.795	0.397	0	Type IIb Myonuclei	Maf
0	2.11272	0.556	0.16	0	Type IIx Myonuclei	Myh1
0	1.79483	0.906	0.249	0	Type IIx Myonuclei	Mybpc1
0	1.7631	0.873	0.287	0	Type IIx Myonuclei	Esrrg
0	1.45453	0.773	0.258	0	Type IIx Myonuclei	Actn2
0	1.22128	0.769	0.335	0	Type IIx Myonuclei	Meg3
0	1.14253	0.928	0.491	0	Type IIx Myonuclei	Ppp1r12b
0	1.03403	0.864	0.449	0	Type IIx Myonuclei	Kcnma1
0	1.00646	0.936	0.527	0	Type IIx Myonuclei	Ldb3
0	0.982271	0.868	0.478	0	Type IIx Myonuclei	Stim1
0	0.948188	0.856	0.458	0	Type IIx Myonuclei	Slc25a12
0	0.928785	0.891	0.474	0	Type IIx Myonuclei	Tacc2
0	0.90436	0.947	0.505	0	Type IIx Myonuclei	Dmd
0	0.859279	0.962	0.555	0	Type IIx Myonuclei	Filip1l
1.61781e-306	1.12171	0.813	0.445	3.35857e-302	Type IIx Myonuclei	Adk
6.26213e-303	1.11364	0.763	0.361	1.30002e-298	Type IIx Myonuclei	Myot
4.09789e-299	1.03924	0.621	0.205	8.50721e-295	Type IIx Myonuclei	2310016D03Rik
1.08141e-297	0.92021	0.878	0.519	2.24501e-293	Type IIx Myonuclei	Chchd3
1.9648e-296	0.968888	0.808	0.411	4.07893e-292	Type IIx Myonuclei	Ppargc1b
5.08925e-273	0.902052	0.72	0.318	1.05653e-268	Type IIx Myonuclei	Ckmt2
1.77756e-265	0.728281	0.949	0.626	3.69022e-261	Type IIx Myonuclei	Msi2
3.78045e-264	0.882975	0.832	0.441	7.84821e-260	Type IIx Myonuclei	Itgb6
8.09031e-263	1.139	0.79	0.424	1.67955e-258	Type IIx Myonuclei	Ank2
4.07918e-251	1.72087	0.507	0.16	8.46838e-247	Type IIx Myonuclei	Agbl1
8.07489e-248	0.81834	0.851	0.484	1.67635e-243	Type IIx Myonuclei	Dtna
2.53467e-234	1.07672	0.675	0.312	5.26198e-230	Type IIx Myonuclei	B830012L14Rik
0	2.3869	0.929	0.19	0	FAPs	Col3a1
0	1.98125	0.879	0.211	0	FAPs	Ebf2
0	1.88521	0.766	0.229	0	FAPs	Fbn1
0	1.87313	0.922	0.276	0	FAPs	Rbms3
0	1.85724	0.692	0.177	0	FAPs	Tmeff2
0	1.8423	0.772	0.204	0	FAPs	Abca8a
0	1.74613	0.863	0.226	0	FAPs	Col5a2
0	1.71086	0.823	0.225	0	FAPs	Fap
0	1.6766	0.814	0.239	0	FAPs	Pcdh7
0	1.66511	0.725	0.185	0	FAPs	Col6a6
0	1.64155	0.719	0.216	0	FAPs	Tmtc2
0	1.62868	0.658	0.191	0	FAPs	Nrk
0	1.58998	0.73	0.232	0	FAPs	Bnc2
0	1.5556	0.767	0.192	0	FAPs	Tnxb
0	1.5397	0.744	0.209	0	FAPs	Dclk1
0	1.52694	0.742	0.225	0	FAPs	Col5a3
0	1.52192	0.892	0.231	0	FAPs	Ebf1
0	1.50852	0.8	0.241	0	FAPs	Plxdc2
0	1.43828	0.697	0.187	0	FAPs	Vcan
0	1.43544	0.718	0.21	0	FAPs	Col14a1
0	1.43316	0.666	0.203	0	FAPs	Gpc3
0	1.43184	0.795	0.283	0	FAPs	Adamts12
0	1.42762	0.711	0.246	0	FAPs	Robo1
0	1.42325	0.775	0.24	0	FAPs	Fndc1
0	1.42031	0.855	0.237	0	FAPs	Tshz2
0	2.60964	0.816	0.214	0	Endothelial Cells	Mecom
0	2.18477	0.742	0.17	0	Endothelial Cells	Ptprb
0	2.18316	0.777	0.181	0	Endothelial Cells	Pecam1
0	1.69534	0.646	0.127	0	Endothelial Cells	Adgrf5
0	1.60723	0.625	0.104	0	Endothelial Cells	Shank3
1.37319e-304	2.50623	0.763	0.216	2.85073e-300	Endothelial Cells	Dach1
1.49049e-296	1.79878	0.64	0.133	3.09426e-292	Endothelial Cells	Prkch
1.32039e-287	2.29373	0.771	0.227	2.74114e-283	Endothelial Cells	Plcb1
1.31587e-286	1.96093	0.617	0.127	2.73175e-282	Endothelial Cells	Flt1
9.19601e-283	1.86666	0.596	0.116	1.90909e-278	Endothelial Cells	Cyyr1
2.7617e-282	2.03846	0.813	0.284	5.73328e-278	Endothelial Cells	Ablim1
4.51162e-282	1.94609	0.755	0.225	9.36613e-278	Endothelial Cells	Fli1
1.97134e-280	2.24326	0.818	0.295	4.0925e-276	Endothelial Cells	Magi1
2.80316e-278	2.24649	0.836	0.324	5.81937e-274	Endothelial Cells	Stox2
1.65743e-261	1.67414	0.667	0.172	3.44083e-257	Endothelial Cells	Elk3
1.91922e-260	1.34999	0.48	0.073	3.98429e-256	Endothelial Cells	Kdr
1.33646e-258	1.50222	0.538	0.099	2.7745e-254	Endothelial Cells	Cdh5
1.38215e-258	1.18145	0.407	0.048	2.86935e-254	Endothelial Cells	Ppp1r16b
2.7155e-257	2.16568	0.894	0.447	5.63738e-253	Endothelial Cells	Ptprm
4.62261e-250	1.97495	0.664	0.181	9.59653e-246	Endothelial Cells	Ablim3
2.86955e-248	1.40396	0.561	0.114	5.95719e-244	Endothelial Cells	Ushbp1
5.5156e-248	1.70453	0.647	0.169	1.14504e-243	Endothelial Cells	Cav1
1.70391e-243	1.60578	0.559	0.116	3.53732e-239	Endothelial Cells	Tspan18
3.03259e-243	1.41179	0.57	0.121	6.29565e-239	Endothelial Cells	Fgd5
2.01318e-239	1.53581	0.816	0.279	4.17936e-235	Endothelial Cells	Elmo1
0	2.63358	0.89	0.145	0	Tenocytes	Col11a1
0	2.13506	0.718	0.083	0	Tenocytes	Mkx
0	1.97461	0.824	0.153	0	Tenocytes	Col12a1
0	1.31213	0.514	0.037	0	Tenocytes	Zfp185
0	1.27625	0.459	0.028	0	Tenocytes	Tnmd
5.44484e-290	2.29884	0.966	0.287	1.13035e-285	Tenocytes	Col1a2
1.31421e-274	1.4332	0.577	0.075	2.72829e-270	Tenocytes	Cercam
7.74291e-272	2.11712	0.95	0.281	1.60743e-267	Tenocytes	Col1a1
3.15347e-258	1.51636	0.527	0.064	6.54661e-254	Tenocytes	Tnc
1.61923e-244	1.08107	0.401	0.035	3.36152e-240	Tenocytes	Thbs4
1.90302e-220	1.97675	0.755	0.197	3.95068e-216	Tenocytes	Piezo2
1.7436e-217	1.31412	0.514	0.074	3.61972e-213	Tenocytes	Scube2
1.87636e-217	1.91085	0.734	0.186	3.89532e-213	Tenocytes	Nlgn1
4.54099e-214	1.63019	0.523	0.08	9.4271e-210	Tenocytes	Ntng1
7.93813e-212	0.912644	0.387	0.038	1.64796e-207	Tenocytes	Wisp1
8.96581e-212	1.26025	0.466	0.061	1.8613e-207	Tenocytes	Adgrg2
4.38942e-198	0.729447	0.216	0.009	9.11244e-194	Tenocytes	Wif1
4.48723e-197	2.05147	0.914	0.386	9.31548e-193	Tenocytes	Abi3bp
4.15647e-187	2.22602	0.637	0.157	8.62883e-183	Tenocytes	Fat3
6.27876e-186	1.08639	0.351	0.037	1.30347e-181	Tenocytes	Nrg2
3.57909e-180	1.51944	0.863	0.309	7.43018e-176	Tenocytes	Antxr1
1.05129e-175	0.6557	0.223	0.013	2.18248e-171	Tenocytes	Fmod
7.47738e-161	0.66694	0.2	0.011	1.5523e-156	Tenocytes	Col8a2
1.40609e-158	0.896693	0.225	0.015	2.91905e-154	Tenocytes	C130073E24Rik
2.03477e-158	1.17596	0.586	0.137	4.22418e-154	Tenocytes	Tns3
0	2.55438	0.943	0.252	0	Smooth Muscle	Cacna1c
0	2.17794	0.796	0.103	0	Smooth Muscle	Ano1
0	2.12703	0.803	0.143	0	Smooth Muscle	Trpc3
0	1.82175	0.677	0.085	0	Smooth Muscle	Il34
0	1.77236	0.662	0.064	0	Smooth Muscle	Mrvi1
5.379e-289	2.37507	0.913	0.236	1.11668e-284	Smooth Muscle	Sox5
6.60246e-286	2.48977	0.958	0.289	1.37067e-281	Smooth Muscle	Prkg1
1.459e-278	2.25288	0.818	0.183	3.02887e-274	Smooth Muscle	Gucy1a2
1.82288e-268	2.14995	0.95	0.282	3.7843e-264	Smooth Muscle	Dlc1
2.19022e-266	2.05072	0.836	0.199	4.5469e-262	Smooth Muscle	Notch3
3.06274e-254	2.26628	0.836	0.213	6.35825e-250	Smooth Muscle	Cacnb2
8.82167e-245	1.58085	0.617	0.096	1.83138e-240	Smooth Muscle	Rgs5
8.39852e-243	1.54473	0.493	0.055	1.74353e-238	Smooth Muscle	Stac
6.92853e-241	1.28432	0.403	0.034	1.43836e-236	Smooth Muscle	Htr7
1.17437e-232	1.97796	0.95	0.322	2.438e-228	Smooth Muscle	Mast4
8.74469e-230	1.62877	0.545	0.077	1.8154e-225	Smooth Muscle	Plxdc1
1.40716e-227	1.70741	0.684	0.13	2.92126e-223	Smooth Muscle	Trabd2b
3.85409e-227	1.51902	0.498	0.062	8.00109e-223	Smooth Muscle	Pde8b
7.76084e-221	1.47504	0.57	0.088	1.61115e-216	Smooth Muscle	Gucy1a1
1.02848e-210	2.13417	0.838	0.257	2.13512e-206	Smooth Muscle	Pde3a
2.49476e-210	1.82888	0.905	0.317	5.17912e-206	Smooth Muscle	Cald1
2.3957e-205	1.58595	0.746	0.185	4.97348e-201	Smooth Muscle	Cobll1
1.63776e-201	1.60773	0.604	0.113	3.39998e-197	Smooth Muscle	Mark1
9.87578e-199	1.84794	0.861	0.251	2.05021e-194	Smooth Muscle	Gpc6
9.26285e-198	0.80938	0.313	0.023	1.92297e-193	Smooth Muscle	Cacna1h
5.81455e-206	1.86903	0.807	0.182	1.2071e-201	Satellite Cells	Tenm4
4.56281e-183	1.42937	0.598	0.095	9.47238e-179	Satellite Cells	Fgfr4
4.12603e-155	1.90457	0.918	0.36	8.56565e-151	Satellite Cells	Tshz3
2.27777e-150	1.34427	0.428	0.055	4.72865e-146	Satellite Cells	Top2a
2.58523e-148	1.15091	0.402	0.048	5.36694e-144	Satellite Cells	Iqsec3
1.5491e-141	1.38366	0.559	0.105	3.21593e-137	Satellite Cells	Zfp536
9.5865e-141	1.56875	0.663	0.166	1.99016e-136	Satellite Cells	Pax7
4.65906e-123	1.53097	0.601	0.145	9.67221e-119	Satellite Cells	Pde1c
4.49153e-111	1.08446	0.301	0.035	9.32442e-107	Satellite Cells	Calcr
4.08134e-104	1.58683	0.699	0.245	8.47287e-100	Satellite Cells	Thsd4
1.20843e-101	1.4603	0.503	0.116	2.5087e-97	Satellite Cells	Diaph3
4.20615e-97	0.854523	0.275	0.033	8.73196e-93	Satellite Cells	Prc1
1.52246e-94	1.1115	0.363	0.061	3.16063e-90	Satellite Cells	Mki67
1.38732e-91	0.80962	0.255	0.03	2.88008e-87	Satellite Cells	Kif4
3.79744e-91	1.17501	0.35	0.059	7.88348e-87	Satellite Cells	Knl1
4.97497e-89	1.12699	0.797	0.324	1.0328e-84	Satellite Cells	Col15a1
1.1761e-88	1.06	0.297	0.043	2.44159e-84	Satellite Cells	Lockd
1.47502e-88	0.844248	0.34	0.056	3.06213e-84	Satellite Cells	Drp2
3.67208e-87	1.12197	0.471	0.111	7.62325e-83	Satellite Cells	Gfra1
1.45945e-86	1.37866	0.775	0.36	3.02983e-82	Satellite Cells	Clcn5
2.79429e-86	0.87282	0.255	0.032	5.80095e-82	Satellite Cells	Cenpe
7.79031e-81	0.761492	0.245	0.031	1.61727e-76	Satellite Cells	Kif20b
2.66224e-80	1.17997	0.765	0.307	5.52681e-76	Satellite Cells	Ror1
7.6945e-80	0.815806	0.261	0.036	1.59738e-75	Satellite Cells	Kif23
3.77708e-79	0.991673	0.958	0.632	7.84121e-75	Satellite Cells	Gm42418
0	1.94505	0.586	0.043	0	Immune Cells	Cfh
0	1.86628	0.613	0.029	0	Immune Cells	Adgre1
0	1.811	0.61	0.045	0	Immune Cells	Dock2
0	1.4968	0.459	0.024	0	Immune Cells	Bank1
0	1.42219	0.452	0.018	0	Immune Cells	Ly86
1.91864e-303	1.63432	0.551	0.041	3.9831e-299	Immune Cells	Arhgap45
1.82071e-292	1.4324	0.551	0.043	3.7798e-288	Immune Cells	Csf1r
3.5979e-284	1.62464	0.592	0.054	7.46925e-280	Immune Cells	Fyb
1.55822e-277	3.09433	0.866	0.161	3.23486e-273	Immune Cells	Mctp1
9.82161e-275	1.64123	0.541	0.045	2.03897e-270	Immune Cells	Aoah
6.96636e-269	1.1432	0.353	0.015	1.44622e-264	Immune Cells	Pik3ap1
8.28999e-260	1.40817	0.408	0.024	1.721e-255	Immune Cells	Epsti1
4.19836e-249	0.917061	0.305	0.012	8.71579e-245	Immune Cells	Lrmp
7.29162e-249	2.81141	0.74	0.118	1.51374e-244	Immune Cells	F13a1
2.64515e-247	1.30078	0.37	0.02	5.49132e-243	Immune Cells	Ikzf1
1.41133e-243	1.20555	0.404	0.026	2.92991e-239	Immune Cells	Rbm47
4.07267e-243	1.62399	0.606	0.068	8.45487e-239	Immune Cells	Nrros
3.94563e-241	0.868858	0.267	0.008	8.19113e-237	Immune Cells	Arhgap30
7.08306e-238	1.17254	0.36	0.02	1.47044e-233	Immune Cells	Hpgds
9.84297e-233	1.27695	0.455	0.036	2.0434e-228	Immune Cells	Cyth4
2.01308e-227	0.964343	0.305	0.014	4.17916e-223	Immune Cells	Cd84
9.15541e-227	1.13057	0.288	0.012	1.90066e-222	Immune Cells	Cd163
7.96486e-221	0.986739	0.274	0.011	1.65351e-216	Immune Cells	Cd86
1.62552e-220	1.08816	0.36	0.022	3.37457e-216	Immune Cells	Fgd2
2.13749e-219	1.35542	0.421	0.033	4.43742e-215	Immune Cells	Ptprc
0	2.68711	0.945	0.074	0	Neuromuscular Junction	Col4a3
0	2.59792	0.928	0.091	0	Neuromuscular Junction	Etv5
0	2.39299	0.807	0.044	0	Neuromuscular Junction	B4galnt3
0	2.38908	0.84	0.042	0	Neuromuscular Junction	Gm13387
0	2.16223	0.945	0.078	0	Neuromuscular Junction	Colq
0	1.67373	0.702	0.045	0	Neuromuscular Junction	Pla2g7
0	1.51553	0.702	0.011	0	Neuromuscular Junction	Tbx21
0	1.14473	0.475	0.012	0	Neuromuscular Junction	AC132833.1
0	0.922901	0.403	0.007	0	Neuromuscular Junction	Crym
0	0.583172	0.298	0.002	0	Neuromuscular Junction	Gm12316
1.25424e-291	0.769281	0.309	0.006	2.60381e-287	Neuromuscular Junction	Fgf5
1.2573e-281	1.98467	0.912	0.101	2.61016e-277	Neuromuscular Junction	Ufsp1
6.92651e-268	0.953353	0.569	0.032	1.43794e-263	Neuromuscular Junction	Chrna1
5.22602e-265	1.37665	0.718	0.058	1.08492e-260	Neuromuscular Junction	Col4a4
8.38473e-262	2.01378	0.928	0.115	1.74067e-257	Neuromuscular Junction	Col13a1
4.50761e-251	1.3945	0.525	0.03	9.3578e-247	Neuromuscular Junction	Rps6ka1
1.41053e-249	0.66037	0.315	0.008	2.92826e-245	Neuromuscular Junction	AC158981.1
5.36379e-249	2.88466	0.851	0.102	1.11352e-244	Neuromuscular Junction	Pdzrn4
4.10118e-242	1.23945	0.635	0.048	8.51405e-238	Neuromuscular Junction	Gm42456
3.76774e-232	0.339956	0.16	0.001	7.82184e-228	Neuromuscular Junction	Gm30085
3.35149e-213	1.04232	0.459	0.026	6.95769e-209	Neuromuscular Junction	Shc4
6.6499e-210	3.70476	0.923	0.163	1.38052e-205	Neuromuscular Junction	Ano4
7.62034e-207	2.38248	0.989	0.202	1.58198e-202	Neuromuscular Junction	Chrne
8.30352e-205	0.861311	0.376	0.017	1.72381e-200	Neuromuscular Junction	Ifitm10
1.94622e-200	0.820906	0.42	0.023	4.04034e-196	Neuromuscular Junction	Dusp6
0	1.58818	0.461	0.012	0	Schwann Cells	Nkx2-2os
0	1.58002	0.461	0.009	0	Schwann Cells	Kcna1
0	1.3226	0.417	0.01	0	Schwann Cells	Kcna2
0	1.06788	0.339	0.005	0	Schwann Cells	Sox10
1.24119e-284	2.10296	0.533	0.027	2.5767e-280	Schwann Cells	Kcnh8
6.53302e-277	2.09504	0.561	0.031	1.35625e-272	Schwann Cells	Cdh19
1.46378e-243	2.30157	0.506	0.029	3.03882e-239	Schwann Cells	Gm2164
1.249e-232	1.05945	0.317	0.009	2.59292e-228	Schwann Cells	Gjc3
2.15702e-231	0.550108	0.156	0.001	4.47796e-227	Schwann Cells	Gm13403
5.60629e-213	0.8268	0.233	0.005	1.16387e-208	Schwann Cells	Gal3st1
2.21243e-196	2.44833	0.578	0.052	4.59301e-192	Schwann Cells	Gm20754
3.0409e-195	1.81988	0.506	0.038	6.31291e-191	Schwann Cells	Ptprt
1.8988e-191	1.58695	0.439	0.028	3.94192e-187	Schwann Cells	Luzp2
9.55954e-188	1.12102	0.228	0.005	1.98456e-183	Schwann Cells	Ajap1
2.47912e-185	1.41556	0.278	0.01	5.14665e-181	Schwann Cells	9530059O14Rik
1.21502e-183	1.8562	0.528	0.045	2.52238e-179	Schwann Cells	Kank4
5.01099e-181	0.763149	0.25	0.007	1.04028e-176	Schwann Cells	Plxnb3
5.44768e-180	0.719252	0.161	0.002	1.13094e-175	Schwann Cells	Pou3f1
2.01467e-175	0.818241	0.211	0.005	4.18246e-171	Schwann Cells	Gm2115
2.96517e-173	0.937837	0.233	0.007	6.1557e-169	Schwann Cells	Igsf11
1.87954e-169	0.964159	0.261	0.009	3.90193e-165	Schwann Cells	Stk32a
3.16472e-166	1.67314	0.517	0.048	6.56995e-162	Schwann Cells	Aatk
2.19772e-161	1.23304	0.267	0.011	4.56247e-157	Schwann Cells	Snca
3.81766e-160	2.41881	0.628	0.08	7.92547e-156	Schwann Cells	Grik2
6.476e-156	1.84162	0.483	0.045	1.34442e-151	Schwann Cells	Itgb8
2.19311e-294	2.17701	0.818	0.071	4.55289e-290	Myocytes	Kcnk13
1.15228e-268	1.87932	0.688	0.051	2.39214e-264	Myocytes	Frmpd1
1.97922e-185	1.33355	0.449	0.03	4.10887e-181	Myocytes	Gpr156
2.76919e-167	0.934434	0.324	0.016	5.74884e-163	Myocytes	Rgs16
6.99501e-167	2.48872	0.898	0.192	1.45216e-162	Myocytes	Megf10
1.25408e-151	1.65822	0.614	0.075	2.60347e-147	Myocytes	Ephb1
1.07758e-141	0.921062	0.256	0.011	2.23705e-137	Myocytes	S100a3
1.70177e-140	2.0082	0.659	0.099	3.53287e-136	Myocytes	Pak3
2.87312e-137	0.754975	0.244	0.01	5.9646e-133	Myocytes	Sox8
5.79371e-137	3.44623	0.869	0.214	1.20277e-132	Myocytes	Dpp6
1.97942e-134	1.68478	0.659	0.103	4.10928e-130	Myocytes	Ptprf
1.70229e-127	1.71099	0.756	0.15	3.53395e-123	Myocytes	Cdkn1c
3.22131e-125	1.30578	0.568	0.078	6.68743e-121	Myocytes	Lmnb2
1.05681e-118	1.15732	0.261	0.015	2.19393e-114	Myocytes	A330093E20Rik
1.90447e-116	2.37059	0.96	0.411	3.95368e-112	Myocytes	Hip1
4.45257e-115	0.912336	0.29	0.019	9.24354e-111	Myocytes	Cnr1
1.53239e-114	2.27821	0.864	0.26	3.18125e-110	Myocytes	Tmem178b
2.7958e-114	0.738444	0.29	0.019	5.80408e-110	Myocytes	Ccdc83
1.53642e-111	0.587638	0.193	0.008	3.18961e-107	Myocytes	Mymk
5.44852e-111	0.537856	0.188	0.007	1.13111e-106	Myocytes	Tmcc3os
2.76643e-107	1.0772	0.398	0.042	5.74311e-103	Myocytes	Isyna1
6.69169e-106	1.20906	0.432	0.051	1.3892e-101	Myocytes	Spg21
9.38761e-105	1.86688	0.795	0.218	1.94887e-100	Myocytes	Jam3
2.1844e-103	1.63186	0.932	0.286	4.53482e-99	Myocytes	Gm28653
1.78293e-101	0.593722	0.188	0.008	3.70136e-97	Myocytes	Gm17135
0	2.10556	0.747	0.043	0	Myotendinous Junction	Atp13a5
0	1.7693	0.633	0.025	0	Myotendinous Junction	Edar
1.62412e-291	0.978755	0.387	0.009	3.37168e-287	Myotendinous Junction	Tigd4
1.13902e-241	3.27804	0.98	0.128	2.3646e-237	Myotendinous Junction	Col22a1
4.12628e-238	1.00447	0.3	0.006	8.56616e-234	Myotendinous Junction	Ostn
4.40637e-237	3.29764	0.953	0.121	9.14762e-233	Myotendinous Junction	Map3k7cl
3.28403e-219	1.49575	0.373	0.013	6.81765e-215	Myotendinous Junction	Corin
9.40425e-216	1.76311	0.593	0.041	1.95232e-211	Myotendinous Junction	Npnt
4.75467e-204	0.988852	0.393	0.016	9.87069e-200	Myotendinous Junction	Gm36569
3.0214e-190	1.93027	0.493	0.031	6.27242e-186	Myotendinous Junction	Prom1
4.30971e-183	2.07171	0.707	0.074	8.94695e-179	Myotendinous Junction	Med12l
1.75101e-181	0.560482	0.253	0.006	3.6351e-177	Myotendinous Junction	St8sia1
3.66727e-155	0.98689	0.32	0.014	7.61325e-151	Myotendinous Junction	Ankrd1
1.37943e-146	0.820618	0.38	0.023	2.86369e-142	Myotendinous Junction	Gm12224
3.03082e-146	0.627654	0.28	0.011	6.29198e-142	Myotendinous Junction	Mas1
3.68835e-145	0.336802	0.133	0.001	7.65701e-141	Myotendinous Junction	AC166078.1
1.08204e-143	2.96013	0.713	0.104	2.24631e-139	Myotendinous Junction	Clstn2
5.76421e-141	1.21586	0.293	0.014	1.19665e-136	Myotendinous Junction	Megf11
7.79616e-134	0.646058	0.227	0.008	1.61848e-129	Myotendinous Junction	Tmem266
5.4403e-124	2.0707	0.853	0.181	1.12941e-119	Myotendinous Junction	Frem2
5.65864e-124	1.15526	0.5	0.05	1.17473e-119	Myotendinous Junction	3632451O06Rik
7.33116e-121	2.38913	0.96	0.293	1.52195e-116	Myotendinous Junction	Sorbs2
8.1177e-118	0.389332	0.14	0.003	1.68524e-113	Myotendinous Junction	Gm31592
9.97126e-109	0.588276	0.207	0.008	2.07003e-104	Myotendinous Junction	Gm12092
3.97982e-108	0.575837	0.193	0.007	8.26211e-104	Myotendinous Junction	Nrg4
0	3.32666	0.899	0.073	0	Type I Myonuclei	Myh7
0	2.43355	0.98	0.056	0	Type I Myonuclei	Tnnt1
0	2.16892	0.838	0.056	0	Type I Myonuclei	Tnnc1
0	2.1486	0.757	0.034	0	Type I Myonuclei	Tnni1
0	2.08077	0.811	0.048	0	Type I Myonuclei	Myl2
0	1.64242	0.574	0.015	0	Type I Myonuclei	Gm37679
0	1.28711	0.507	0.007	0	Type I Myonuclei	Mhrt
0	0.609231	0.27	0.001	0	Type I Myonuclei	Gm34302
6.79582e-297	1.38865	0.642	0.032	1.41081e-292	Type I Myonuclei	Myl3
2.97561e-286	2.15673	0.723	0.045	6.17737e-282	Type I Myonuclei	Rspo3
2.69278e-245	0.686413	0.318	0.007	5.5902e-241	Type I Myonuclei	Tpm3-rs7
1.2143e-215	1.3469	0.628	0.044	2.52088e-211	Type I Myonuclei	Esrrb
1.53815e-215	1.20896	0.622	0.043	3.1932e-211	Type I Myonuclei	Intu
2.50974e-206	1.08862	0.432	0.02	5.21022e-202	Type I Myonuclei	Lgi1
7.11315e-205	0.433512	0.189	0.002	1.47669e-200	Type I Myonuclei	CT025533.2
9.62145e-168	1.56832	0.554	0.046	1.99741e-163	Type I Myonuclei	Tecrl
3.74295e-158	0.252784	0.101	0	7.77037e-154	Type I Myonuclei	Gm17428
8.13235e-153	2.29732	0.959	0.209	1.68828e-148	Type I Myonuclei	Myoz2
2.24056e-135	1.09791	0.581	0.062	4.6514e-131	Type I Myonuclei	Nlrc3
3.03723e-128	3.28673	0.946	0.275	6.30529e-124	Type I Myonuclei	Tpm3
1.96417e-123	1.48514	0.878	0.175	4.07761e-119	Type I Myonuclei	Lmod2
1.05887e-122	2.3832	0.932	0.229	2.19822e-118	Type I Myonuclei	Agbl1
7.14787e-114	2.62548	0.932	0.279	1.4839e-109	Type I Myonuclei	Atp2a2
1.21477e-108	1.01749	0.23	0.011	2.52187e-104	Type I Myonuclei	Myh7b
3.30913e-102	1.15661	0.297	0.02	6.86974e-98	Type I Myonuclei	Fam19a2

## Sheet: P21 TA - Figure 2a
p_val	avg_logFC	pct.1	pct.2	p_val_adj	cluster	gene
0	1.76693	0.933	0.453	0	Nos1+ Myonuclei	Esrrg
0	1.70336	0.982	0.462	0	Nos1+ Myonuclei	Samd4
0	1.69324	0.849	0.372	0	Nos1+ Myonuclei	Nos1
0	1.67633	0.696	0.283	0	Nos1+ Myonuclei	Prkag2
0	1.63721	0.926	0.449	0	Nos1+ Myonuclei	Sorbs1
0	1.34247	0.916	0.47	0	Nos1+ Myonuclei	Ankrd33b
0	1.26723	0.86	0.455	0	Nos1+ Myonuclei	Ppargc1a
0	1.22646	0.93	0.503	0	Nos1+ Myonuclei	Fnip1
0	1.19507	0.991	0.569	0	Nos1+ Myonuclei	Tacc2
0	1.15993	0.875	0.493	0	Nos1+ Myonuclei	Ckmt2
0	1.15241	0.89	0.442	0	Nos1+ Myonuclei	Vegfa
0	1.13434	0.856	0.452	0	Nos1+ Myonuclei	Nsmce2
0	1.12524	0.917	0.518	0	Nos1+ Myonuclei	Actn2
0	1.11406	0.879	0.392	0	Nos1+ Myonuclei	Lrrc2
0	1.07154	0.901	0.51	0	Nos1+ Myonuclei	Fhod3
0	1.06914	0.797	0.305	0	Nos1+ Myonuclei	Hectd2
0	1.05587	0.889	0.518	0	Nos1+ Myonuclei	Usp13
0	1.01929	0.959	0.504	0	Nos1+ Myonuclei	Myo18b
0	0.995074	0.907	0.589	0	Nos1+ Myonuclei	Ugp2
0	0.96054	0.563	0.168	0	Nos1+ Myonuclei	Snai3
0	0.913552	0.915	0.493	0	Nos1+ Myonuclei	Golga4
1.25478e-305	0.973017	0.852	0.481	2.44055e-301	Nos1+ Myonuclei	Gys1
1.76111e-302	0.759583	0.962	0.725	3.42536e-298	Nos1+ Myonuclei	Msi2
7.47215e-302	0.548064	0.897	0.427	1.45333e-297	Nos1+ Myonuclei	Nrap
1.30285e-291	0.812497	0.884	0.475	2.53405e-287	Nos1+ Myonuclei	2010111I01Rik
0	1.94819	0.985	0.288	0	Type IIb Myonuclei	Myh4
0	1.93343	0.947	0.294	0	Type IIb Myonuclei	Mybpc2
0	1.45367	0.747	0.305	0	Type IIb Myonuclei	Ampd1
0	1.42108	0.948	0.587	0	Type IIb Myonuclei	Pde4d
0	1.37498	0.828	0.44	0	Type IIb Myonuclei	Eya4
0	1.3571	0.753	0.257	0	Type IIb Myonuclei	Pvalb
0	1.31344	0.91	0.534	0	Type IIb Myonuclei	Phka1
0	1.25348	0.921	0.5	0	Type IIb Myonuclei	Jph1
0	1.24883	0.853	0.396	0	Type IIb Myonuclei	Pygm
0	1.20084	0.872	0.464	0	Type IIb Myonuclei	Tpm1
0	1.19166	0.82	0.302	0	Type IIb Myonuclei	Myhas
0	1.16079	0.951	0.553	0	Type IIb Myonuclei	Phkg1
0	1.13181	0.915	0.452	0	Type IIb Myonuclei	Myom2
0	1.12015	0.971	0.566	0	Type IIb Myonuclei	Ryr1
0	1.10357	0.787	0.293	0	Type IIb Myonuclei	Actn3
0	1.09546	0.633	0.208	0	Type IIb Myonuclei	Prkag3
0	1.07471	0.96	0.609	0	Type IIb Myonuclei	Rbfox1
0	1.06114	0.854	0.444	0	Type IIb Myonuclei	Tnnt3
0	1.04856	0.812	0.333	0	Type IIb Myonuclei	Pgm2
0	1.03993	0.753	0.315	0	Type IIb Myonuclei	Maf
0	1.02292	0.882	0.429	0	Type IIb Myonuclei	Atp2a1
0	0.995335	0.996	0.699	0	Type IIb Myonuclei	Trdn
0	0.960095	0.906	0.519	0	Type IIb Myonuclei	Myl1
0	0.957435	0.95	0.585	0	Type IIb Myonuclei	Cmya5
0	0.919535	0.964	0.656	0	Type IIb Myonuclei	Sox6
0	2.18046	0.812	0.267	0	Type IIx Myonuclei	Myh1
0	1.48444	0.991	0.492	0	Type IIx Myonuclei	Mybpc1
0	1.32139	0.752	0.223	0	Type IIx Myonuclei	2310016D03Rik
0	1.30767	0.867	0.391	0	Type IIx Myonuclei	Agbl1
0	1.12459	0.75	0.311	0	Type IIx Myonuclei	Rcan2
0	1.10469	0.776	0.315	0	Type IIx Myonuclei	Ppara
0	1.08096	0.969	0.649	0	Type IIx Myonuclei	Filip1l
0	1.03702	0.916	0.545	0	Type IIx Myonuclei	Adk
0	1.02505	0.958	0.497	0	Type IIx Myonuclei	Jph1
0	1.01179	0.929	0.51	0	Type IIx Myonuclei	Stim1
0	1.00827	0.95	0.6	0	Type IIx Myonuclei	Pdlim5
0	0.997263	0.941	0.517	0	Type IIx Myonuclei	Myl1
0	0.992392	0.95	0.569	0	Type IIx Myonuclei	Mef2c
0	0.900203	0.936	0.603	0	Type IIx Myonuclei	Mlip
0	0.863512	0.925	0.561	0	Type IIx Myonuclei	Dtna
0	0.854299	0.912	0.522	0	Type IIx Myonuclei	Slc25a12
0	0.823582	0.709	0.233	0	Type IIx Myonuclei	Prkcq
7.3582e-308	0.905782	0.874	0.434	1.43117e-303	Type IIx Myonuclei	Atp2a1
7.03917e-297	0.669441	0.996	0.701	1.36912e-292	Type IIx Myonuclei	Trdn
2.85996e-296	0.807709	0.646	0.221	5.56263e-292	Type IIx Myonuclei	Asb18
4.29454e-294	0.817204	0.861	0.428	8.35288e-290	Type IIx Myonuclei	Pla2g4e
2.90565e-290	0.74487	0.944	0.519	5.65148e-286	Type IIx Myonuclei	Actn2
3.09101e-280	0.846327	0.901	0.543	6.01201e-276	Type IIx Myonuclei	Lrrfip1
3.67067e-263	0.849232	0.434	0.108	7.13945e-259	Type IIx Myonuclei	Sh3rf2
1.1548e-262	0.7649	0.917	0.605	2.24609e-258	Type IIx Myonuclei	Chchd3
1.52183e-219	0.449097	0.744	0.236	2.95996e-215	FAPs	Meg3
3.33766e-168	1.50849	0.594	0.241	6.49175e-164	FAPs	Col3a1
1.69876e-141	1.11711	0.562	0.234	3.30409e-137	FAPs	Col1a2
2.27636e-140	0.800016	0.74	0.332	4.42753e-136	FAPs	Ebf1
8.79758e-138	0.868402	0.703	0.322	1.71113e-133	FAPs	Tshz2
1.97319e-127	1.21071	0.481	0.186	3.83786e-123	FAPs	Col1a1
1.07902e-120	0.42089	0.716	0.326	2.0987e-116	FAPs	Dlc1
4.28872e-109	0.388146	0.738	0.364	8.34157e-105	FAPs	Lama2
1.49227e-108	1.08312	0.531	0.243	2.90246e-104	FAPs	Col5a3
1.3332e-104	0.751582	0.721	0.392	2.59307e-100	FAPs	Rbms3
4.14324e-100	1.03517	0.532	0.255	8.05861e-96	FAPs	Col5a2
9.60079e-96	0.864535	0.842	0.642	1.86735e-91	FAPs	Celf2
1.07664e-90	1.15196	0.422	0.18	2.09406e-86	FAPs	Dapk1
1.00967e-89	1.03654	0.211	0.05	1.96381e-85	FAPs	Adgrd1
2.82722e-87	0.835822	0.588	0.31	5.49894e-83	FAPs	Egfr
1.99344e-86	1.0288	0.498	0.246	3.87725e-82	FAPs	Slit3
2.55063e-81	1.51254	0.446	0.218	4.96097e-77	FAPs	Fbn1
1.41218e-73	1.22667	0.313	0.12	2.74669e-69	FAPs	Sdk1
1.94864e-73	0.985626	0.408	0.189	3.7901e-69	FAPs	Tnxb
2.88627e-73	0.978271	0.473	0.238	5.61379e-69	FAPs	Ebf2
2.57716e-71	0.527045	0.634	0.371	5.01258e-67	FAPs	Arhgap24
6.39614e-70	0.977871	0.27	0.093	1.24405e-65	FAPs	Scara5
7.98405e-69	0.86247	0.133	0.026	1.5529e-64	FAPs	Cmah
7.71183e-66	0.947806	0.242	0.08	1.49995e-61	FAPs	Vcan
9.49057e-64	1.11722	0.458	0.255	1.84592e-59	FAPs	Gpc6
0	2.07449	0.556	0.114	0	Endothelial Cells	Pecam1
0	2.03605	0.596	0.131	0	Endothelial Cells	Ptprb
0	1.98809	0.619	0.162	0	Endothelial Cells	Flt1
0	1.98114	0.711	0.237	0	Endothelial Cells	Ablim1
0	1.7715	0.443	0.058	0	Endothelial Cells	Shank3
3.98026e-297	1.86275	0.501	0.103	7.7416e-293	Endothelial Cells	Cyyr1
2.79455e-285	1.76215	0.433	0.076	5.4354e-281	Endothelial Cells	Prkch
2.195e-282	1.85433	0.491	0.104	4.26928e-278	Endothelial Cells	Adgrl4
1.76543e-273	1.74709	0.491	0.107	3.43376e-269	Endothelial Cells	Adgrf5
6.10343e-268	1.76733	0.417	0.075	1.18712e-263	Endothelial Cells	Mcf2l
2.01359e-263	1.7109	0.841	0.501	3.91643e-259	Endothelial Cells	Ptprm
3.1965e-251	1.7859	0.724	0.312	6.2172e-247	Endothelial Cells	Plcb4
3.06066e-249	1.44035	0.351	0.053	5.95298e-245	Endothelial Cells	Fgd5
5.04044e-238	1.73572	0.407	0.081	9.80365e-234	Endothelial Cells	Ablim3
3.50682e-222	1.70373	0.626	0.237	6.82077e-218	Endothelial Cells	Magi1
6.17502e-218	2.10799	0.55	0.184	1.20104e-213	Endothelial Cells	Mecom
1.77873e-212	1.70831	0.571	0.198	3.45963e-208	Endothelial Cells	Arhgap31
3.99814e-201	1.51203	0.393	0.087	7.77639e-197	Endothelial Cells	Eng
1.0767e-199	1.66646	0.46	0.126	2.09418e-195	Endothelial Cells	Fli1
3.01722e-199	1.34253	0.735	0.351	5.86849e-195	Endothelial Cells	Sptbn1
9.88701e-197	1.73809	0.514	0.163	1.92302e-192	Endothelial Cells	Itpkb
5.1746e-190	1.73649	0.316	0.058	1.00646e-185	Endothelial Cells	St6galnac3
3.12797e-184	1.46752	0.374	0.086	6.0839e-180	Endothelial Cells	Hspa12b
6.65435e-183	1.69199	0.429	0.118	1.29427e-178	Endothelial Cells	Plcb1
9.4567e-183	1.4779	0.442	0.124	1.83933e-178	Endothelial Cells	Tanc1
0	2.56976	0.917	0.218	0	Smooth Muscle	Cacna1c
0	2.44531	0.68	0.124	0	Smooth Muscle	Lin7a
0	2.38442	0.944	0.309	0	Smooth Muscle	Dlc1
0	2.34259	0.856	0.231	0	Smooth Muscle	Sox5
0	2.33893	0.657	0.11	0	Smooth Muscle	Cacnb2
0	2.32201	0.593	0.071	0	Smooth Muscle	Myh11
0	2.24884	0.716	0.099	0	Smooth Muscle	Gucy1a2
0	2.17184	0.884	0.333	0	Smooth Muscle	Plcl1
0	2.16417	0.553	0.063	0	Smooth Muscle	Il34
0	2.1263	0.76	0.231	0	Smooth Muscle	Pde3a
0	2.01659	0.958	0.451	0	Smooth Muscle	Prkg1
0	1.99616	0.547	0.05	0	Smooth Muscle	Ano1
0	1.98421	0.684	0.121	0	Smooth Muscle	Notch3
0	1.96988	0.825	0.254	0	Smooth Muscle	Cald1
0	1.94551	0.888	0.475	0	Smooth Muscle	Kalrn
0	1.92873	0.493	0.052	0	Smooth Muscle	Pde8b
0	1.90481	0.563	0.055	0	Smooth Muscle	Trabd2b
0	1.89215	0.48	0.053	0	Smooth Muscle	Rerg
0	1.88963	0.591	0.113	0	Smooth Muscle	Acss1
0	1.86224	0.541	0.046	0	Smooth Muscle	Mrvi1
0	1.81162	0.54	0.1	0	Smooth Muscle	Myo1b
0	1.80989	0.931	0.318	0	Smooth Muscle	Ebf1
0	1.80305	0.706	0.207	0	Smooth Muscle	Rbpms
0	1.80182	0.481	0.063	0	Smooth Muscle	Trpc3
0	1.79239	0.585	0.11	0	Smooth Muscle	Slc24a3
0	2.88354	0.979	0.327	0	Enah+ Myonuclei	Xirp2
0	2.79697	0.956	0.341	0	Enah+ Myonuclei	Enah
0	2.52604	0.673	0.196	0	Enah+ Myonuclei	Ankrd1
0	2.49471	0.976	0.405	0	Enah+ Myonuclei	Srpk2
0	2.47479	0.987	0.379	0	Enah+ Myonuclei	Lmcd1
0	2.44985	0.922	0.256	0	Enah+ Myonuclei	Klhl40
0	2.28616	0.999	0.287	0	Enah+ Myonuclei	Flnc
0	2.19835	1	0.462	0	Enah+ Myonuclei	Nrap
0	2.1531	0.908	0.288	0	Enah+ Myonuclei	Klhl41
0	2.07872	0.912	0.23	0	Enah+ Myonuclei	Cryab
0	2.03119	0.988	0.499	0	Enah+ Myonuclei	Ifrd1
0	1.90281	0.979	0.454	0	Enah+ Myonuclei	Rnf115
0	1.89051	0.778	0.229	0	Enah+ Myonuclei	Csrp3
0	1.80146	0.948	0.48	0	Enah+ Myonuclei	Nfat5
0	1.77138	0.983	0.413	0	Enah+ Myonuclei	Usp28
0	1.49664	0.74	0.198	0	Enah+ Myonuclei	2310002L09Rik
0	1.48893	0.983	0.504	0	Enah+ Myonuclei	2010111I01Rik
0	1.4871	0.616	0.113	0	Enah+ Myonuclei	Gm12295
0	1.45872	0.984	0.543	0	Enah+ Myonuclei	Myo18b
0	1.44268	0.998	0.815	0	Enah+ Myonuclei	Zbtb20
0	1.43435	0.908	0.356	0	Enah+ Myonuclei	Ehd4
0	1.23119	0.813	0.262	0	Enah+ Myonuclei	Dnaja4
0	1.10366	0.468	0.069	0	Enah+ Myonuclei	Cyr61
0	0.917394	0.572	0.101	0	Enah+ Myonuclei	Thoc6
2.81776e-298	1.55682	0.916	0.497	5.48055e-294	Enah+ Myonuclei	Smpx
0	2.07358	0.825	0.249	0	FAPs #2	Pcdh7
0	1.99928	0.85	0.228	0	FAPs #2	Abca8a
0	1.99912	0.818	0.204	0	FAPs #2	Hmcn2
0	1.96603	0.925	0.288	0	FAPs #2	Egfr
0	1.89839	0.884	0.296	0	FAPs #2	Plxdc2
0	1.89274	0.918	0.353	0	FAPs #2	Arhgap24
0	1.89049	0.605	0.096	0	FAPs #2	Lvrn
0	1.88348	0.793	0.226	0	FAPs #2	Slit3
0	1.75729	0.831	0.224	0	FAPs #2	Col5a3
0	1.74945	0.818	0.237	0	FAPs #2	Col5a2
0	1.73829	0.736	0.167	0	FAPs #2	Tnxb
0	1.73207	0.861	0.317	0	FAPs #2	Bicc1
0	1.70217	0.558	0.079	0	FAPs #2	Smoc2
0	1.69087	0.972	0.351	0	FAPs #2	Lama2
0	1.68014	0.833	0.227	0	FAPs #2	Col3a1
0	1.65183	0.512	0.072	0	FAPs #2	Bmper
0	1.63706	0.55	0.089	0	FAPs #2	Dclk1
0	1.57394	0.443	0.062	0	FAPs #2	Pappa
0	1.55677	0.587	0.117	0	FAPs #2	Agmo
0	1.54268	0.887	0.321	0	FAPs #2	Rhoj
0	1.54263	0.975	0.634	0	FAPs #2	Celf2
0	1.54086	0.72	0.198	0	FAPs #2	Sulf1
0	1.53528	0.629	0.134	0	FAPs #2	Fap
0	1.53295	0.943	0.38	0	FAPs #2	Rbms3
0	1.49817	0.677	0.159	0	FAPs #2	Col6a3
0	2.63439	0.811	0.069	0	Satellite Cells	Tenm4
0	2.10349	0.777	0.163	0	Satellite Cells	Sema6a
0	2.04728	0.596	0.05	0	Satellite Cells	Pax7
0	2.00826	0.493	0.022	0	Satellite Cells	Calcr
0	1.98676	0.588	0.062	0	Satellite Cells	Chodl
0	1.89975	0.531	0.062	0	Satellite Cells	Pde1c
0	1.73748	0.499	0.038	0	Satellite Cells	Megf10
0	1.72602	0.485	0.033	0	Satellite Cells	Clmn
0	1.72135	0.477	0.039	0	Satellite Cells	Gxylt2
0	1.69799	0.493	0.055	0	Satellite Cells	Map2
0	1.61762	0.487	0.038	0	Satellite Cells	Fgfr4
0	1.25651	0.339	0.016	0	Satellite Cells	Drp2
4.90577e-288	1.92258	0.852	0.23	9.54172e-284	Satellite Cells	Tshz3
8.46304e-287	1.64327	0.495	0.06	1.64606e-282	Satellite Cells	Hs6st2
2.85222e-286	2.19422	0.903	0.291	5.54756e-282	Satellite Cells	Ror1
6.08108e-286	1.49455	0.458	0.05	1.18277e-281	Satellite Cells	Sytl2
2.39213e-285	1.15366	0.249	0.011	4.6527e-281	Satellite Cells	Lamc3
7.08742e-280	2.03942	0.629	0.114	1.3785e-275	Satellite Cells	Slc7a11
3.23694e-262	2.0009	0.726	0.171	6.29584e-258	Satellite Cells	Ltbp1
1.074e-257	1.22204	0.335	0.027	2.08894e-253	Satellite Cells	Heyl
6.9304e-252	1.11219	0.302	0.022	1.34796e-247	Satellite Cells	Prox1
1.41058e-250	1.30802	0.337	0.029	2.74358e-246	Satellite Cells	Zfp536
4.42722e-250	1.67993	0.655	0.132	8.61094e-246	Satellite Cells	Ncam1
8.62216e-250	1.51747	0.414	0.047	1.67701e-245	Satellite Cells	Arhgap28
3.36912e-241	1.70855	0.576	0.103	6.55293e-237	Satellite Cells	Thsd4
7.4033e-133	1.3855	0.814	0.273	1.43994e-128	Type IIb Myonuclei #2	Mybph
7.03541e-118	1.12487	0.988	0.564	1.36839e-113	Type IIb Myonuclei #2	Myo18b
3.82402e-113	1.09459	0.787	0.264	7.43772e-109	Type IIb Myonuclei #2	Sgms2
5.27935e-110	1.37308	0.919	0.507	1.02683e-105	Type IIb Myonuclei #2	Pdlim3
9.05329e-110	1.07149	0.982	0.626	1.76086e-105	Type IIb Myonuclei #2	Tacc2
8.327e-101	1.2552	0.952	0.548	1.6196e-96	Type IIb Myonuclei #2	Golga4
2.77996e-96	0.880968	0.985	0.824	5.40703e-92	Type IIb Myonuclei #2	Zbtb20
1.40308e-95	0.809346	0.967	0.488	2.729e-91	Type IIb Myonuclei #2	Nrap
1.17543e-92	1.11614	0.859	0.381	2.2862e-88	Type IIb Myonuclei #2	Myh4
2.69851e-90	0.904915	0.847	0.325	5.2486e-86	Type IIb Myonuclei #2	Flnc
7.73418e-87	0.581752	0.871	0.361	1.5043e-82	Type IIb Myonuclei #2	Xirp2
1.32938e-85	0.716996	1	0.741	2.58564e-81	Type IIb Myonuclei #2	Neb
8.03075e-81	0.874986	0.943	0.528	1.56198e-76	Type IIb Myonuclei #2	2010111I01Rik
2.65168e-79	1.14775	0.826	0.42	5.15751e-75	Type IIb Myonuclei #2	Mical2
2.85782e-78	0.679746	0.997	0.736	5.55846e-74	Type IIb Myonuclei #2	Ttn
4.53953e-77	0.794324	0.665	0.243	8.82938e-73	Type IIb Myonuclei #2	Klhl30
4.79969e-75	0.976329	0.91	0.588	9.3354e-71	Type IIb Myonuclei #2	Camk2d
1.97248e-73	0.914881	0.892	0.52	3.83648e-69	Type IIb Myonuclei #2	Atcayos
6.12015e-69	0.763983	0.886	0.481	1.19037e-64	Type IIb Myonuclei #2	Rnf115
5.55817e-65	0.629126	0.985	0.779	1.08106e-60	Type IIb Myonuclei #2	Dmd
7.16443e-64	0.732649	0.832	0.436	1.39348e-59	Type IIb Myonuclei #2	Srpk2
1.54063e-63	0.956314	0.871	0.546	2.99652e-59	Type IIb Myonuclei #2	Ppp1r3a
2.89673e-61	0.838957	0.545	0.185	5.63414e-57	Type IIb Myonuclei #2	Hbegf
4.25845e-61	0.733417	0.928	0.658	8.28269e-57	Type IIb Myonuclei #2	Filip1
4.90297e-61	0.65466	0.997	0.737	9.53627e-57	Type IIb Myonuclei #2	Trdn
0	3.13655	0.73	0.062	0	Immune Cells	F13a1
0	2.95353	0.753	0.073	0	Immune Cells	Mctp1
0	2.18902	0.558	0.038	0	Immune Cells	Stab1
0	1.7642	0.33	0.011	0	Immune Cells	Cd163
0	1.64992	0.326	0.011	0	Immune Cells	Dock2
9.4323e-280	1.58381	0.303	0.011	1.83458e-275	Immune Cells	Arhgap45
2.98231e-264	1.35806	0.262	0.008	5.8006e-260	Immune Cells	Adgre1
4.9224e-261	1.71878	0.378	0.021	9.57406e-257	Immune Cells	Cfh
5.22897e-261	1.83134	0.322	0.015	1.01704e-256	Immune Cells	Aoah
1.91499e-248	1.19951	0.213	0.005	3.72466e-244	Immune Cells	Ms4a4a
9.15259e-228	1.77025	0.363	0.023	1.78018e-223	Immune Cells	Fyb
8.71522e-227	1.31756	0.217	0.007	1.69511e-222	Immune Cells	Epsti1
3.25019e-219	1.38304	0.262	0.011	6.32163e-215	Immune Cells	Rbm47
7.10306e-213	1.71131	0.401	0.031	1.38155e-208	Immune Cells	Inpp5d
2.81324e-208	1.5437	0.345	0.023	5.47176e-204	Immune Cells	Nrros
3.04689e-204	0.978769	0.165	0.004	5.92621e-200	Immune Cells	Spi1
1.69649e-203	1.21692	0.172	0.004	3.29967e-199	Immune Cells	Cd86
2.35966e-190	1.00391	0.161	0.004	4.58954e-186	Immune Cells	Ikzf1
3.74299e-176	1.33623	0.236	0.012	7.28011e-172	Immune Cells	Prkcb
2.12945e-168	1.20405	0.165	0.005	4.14178e-164	Immune Cells	Bank1
2.58227e-168	1.08508	0.172	0.006	5.02252e-164	Immune Cells	Cd84
3.40294e-160	2.11451	0.674	0.141	6.61872e-156	Immune Cells	Slc9a9
2.61419e-158	1.13061	0.187	0.008	5.08461e-154	Immune Cells	Ptprc
5.42223e-154	0.990924	0.15	0.005	1.05462e-149	Immune Cells	Ly86
5.3727e-152	0.92428	0.161	0.006	1.04499e-147	Immune Cells	Fgd2
0	2.80383	0.742	0.052	0	Tenocytes	Thbs4
0	2.20985	0.531	0.024	0	Tenocytes	Mkx
0	1.80099	0.477	0.019	0	Tenocytes	Col11a1
3.48633e-304	1.07508	0.227	0.004	6.78092e-300	Tenocytes	Fmod
2.78139e-265	1.49795	0.373	0.019	5.40981e-261	Tenocytes	Tnc
3.77016e-259	1.44066	0.327	0.015	7.33296e-255	Tenocytes	Cercam
9.7077e-253	1.82578	0.515	0.044	1.88815e-248	Tenocytes	Adamts3
1.09352e-225	1.22791	0.262	0.01	2.1269e-221	Tenocytes	Cilp2
2.14471e-220	1.8145	0.477	0.043	4.17146e-216	Tenocytes	Col12a1
1.97771e-214	1.03929	0.25	0.01	3.84664e-210	Tenocytes	Zfp185
1.18263e-210	1.72536	0.4	0.031	2.30021e-206	Tenocytes	Col11a2
1.38612e-210	0.800321	0.2	0.006	2.69599e-206	Tenocytes	Wisp1
8.45882e-209	2.35566	0.781	0.145	1.64524e-204	Tenocytes	Klhl29
2.81125e-204	1.29025	0.277	0.014	5.46787e-200	Tenocytes	Grik4
3.69921e-201	1.80097	0.423	0.037	7.19496e-197	Tenocytes	Nlgn1
2.26574e-180	2.25602	0.519	0.065	4.40686e-176	Tenocytes	Fat3
2.6973e-172	0.719156	0.146	0.003	5.24625e-168	Tenocytes	Ptx4
1.22426e-166	1.05743	0.208	0.009	2.38119e-162	Tenocytes	Nrg2
1.30028e-160	1.53913	0.55	0.079	2.52904e-156	Tenocytes	Eya2
1.44033e-158	1.092	0.273	0.018	2.80143e-154	Tenocytes	Ptgis
5.42514e-152	0.525621	0.108	0.002	1.05519e-147	Tenocytes	Tnmd
8.36384e-146	0.810541	0.146	0.005	1.62677e-141	Tenocytes	Angptl7
1.32534e-142	1.47664	0.477	0.066	2.57779e-138	Tenocytes	Npas3
2.68339e-142	2.27125	0.831	0.248	5.21919e-138	Tenocytes	Col1a2
3.67617e-141	1.00892	0.265	0.019	7.15015e-137	Tenocytes	Scube2
0	2.2945	0.439	0.013	0	Schwann Cells	Kank4
0	1.78375	0.358	0.005	0	Schwann Cells	Kcnh8
0	1.67046	0.358	0.004	0	Schwann Cells	Kcna1
0	1.51659	0.297	0.004	0	Schwann Cells	Stk32a
6.04165e-299	1.45659	0.25	0.003	1.1751e-294	Schwann Cells	Nkx2-2os
2.27038e-284	1.46071	0.291	0.006	4.41588e-280	Schwann Cells	Rasgef1c
7.47493e-266	2.17724	0.405	0.014	1.45387e-261	Schwann Cells	Cdh19
7.53584e-251	2.17447	0.331	0.009	1.46572e-246	Schwann Cells	Gm2164
1.45682e-245	1.40865	0.216	0.003	2.83352e-241	Schwann Cells	9530059O14Rik
1.11182e-235	0.859284	0.196	0.003	2.16249e-231	Schwann Cells	Sox10
2.65062e-229	1.89744	0.338	0.011	5.15546e-225	Schwann Cells	Chl1
3.27746e-229	1.55808	0.318	0.01	6.37465e-225	Schwann Cells	Pex5l
2.79479e-225	2.18955	0.466	0.024	5.43586e-221	Schwann Cells	Grik2
1.46481e-224	1.77906	0.405	0.017	2.84905e-220	Schwann Cells	Adam23
7.69097e-198	1.36453	0.196	0.004	1.49589e-193	Schwann Cells	Ajap1
3.32822e-196	0.871911	0.135	0.001	6.47338e-192	Schwann Cells	Gm2115
4.22928e-195	0.891317	0.169	0.002	8.22595e-191	Schwann Cells	Igsf11
1.15051e-186	0.985566	0.155	0.002	2.23774e-182	Schwann Cells	Gal3st1
3.78454e-186	0.643401	0.115	0.001	7.36092e-182	Schwann Cells	Mag
7.26722e-185	1.27116	0.27	0.009	1.41347e-180	Schwann Cells	Kcna2
2.69581e-171	2.57823	0.345	0.017	5.24336e-167	Schwann Cells	Gm20754
2.89133e-169	1.78176	0.466	0.033	5.62364e-165	Schwann Cells	Megf9
8.27679e-168	2.09305	0.345	0.017	1.60984e-163	Schwann Cells	Mbp
4.38495e-164	0.593774	0.101	0.001	8.52874e-160	Schwann Cells	Pou3f1
3.61805e-163	0.885017	0.149	0.002	7.03711e-159	Schwann Cells	Bcas1
0	3.75605	0.876	0.057	0	Neuromuscular Junction	Ano4
0	3.00645	0.829	0.032	0	Neuromuscular Junction	Pdzrn4
0	2.32294	0.791	0.041	0	Neuromuscular Junction	Etv5
0	2.27401	0.574	0.009	0	Neuromuscular Junction	B4galnt3
0	2.07291	0.891	0.044	0	Neuromuscular Junction	Chrne
0	2.00559	0.628	0.025	0	Neuromuscular Junction	Col4a3
0	1.93143	0.659	0.014	0	Neuromuscular Junction	Colq
0	1.73385	0.589	0.007	0	Neuromuscular Junction	Gm13387
0	1.51609	0.636	0.021	0	Neuromuscular Junction	Ufsp1
0	1.3898	0.31	0.004	0	Neuromuscular Junction	Gm6634
6.96637e-269	2.67133	0.868	0.069	1.35496e-264	Neuromuscular Junction	Hs6st2
1.82008e-249	1.55714	0.45	0.017	3.54006e-245	Neuromuscular Junction	Col13a1
9.10287e-248	0.768387	0.302	0.007	1.77051e-243	Neuromuscular Junction	Cd24a
2.23315e-245	1.39	0.434	0.016	4.34347e-241	Neuromuscular Junction	Pla2g7
3.71903e-232	3.16683	0.744	0.06	7.23352e-228	Neuromuscular Junction	Ryr3
8.69161e-231	0.347375	0.14	0.001	1.69052e-226	Neuromuscular Junction	Crym
1.28597e-227	1.88613	0.643	0.042	2.50122e-223	Neuromuscular Junction	5930412G12Rik
4.62735e-223	1.91081	0.519	0.026	9.00019e-219	Neuromuscular Junction	Hs3st3a1
1.18589e-217	2.25664	0.829	0.077	2.30655e-213	Neuromuscular Junction	Epb41l4a
2.17738e-217	1.13666	0.341	0.011	4.23501e-213	Neuromuscular Junction	AC158981.1
2.59247e-210	0.956482	0.279	0.007	5.04236e-206	Neuromuscular Junction	Rps6ka1
2.39924e-205	0.475522	0.163	0.002	4.66652e-201	Neuromuscular Junction	Fgf5
2.81241e-203	0.420843	0.147	0.001	5.47013e-199	Neuromuscular Junction	Chrna1
2.97151e-191	0.454578	0.132	0.001	5.77958e-187	Neuromuscular Junction	Tbx21
8.7794e-187	1.0721	0.535	0.034	1.70759e-182	Neuromuscular Junction	Ache
0	2.90451	0.884	0.031	0	Myotendinous Junction	Col22a1
0	2.55614	0.688	0.014	0	Myotendinous Junction	Edar
1.73517e-300	2.11622	0.777	0.042	3.3749e-296	Myotendinous Junction	Atp13a5
1.54056e-293	1.64612	0.5	0.015	2.99639e-289	Myotendinous Junction	Npnt
5.67589e-290	1.6306	0.438	0.011	1.10396e-285	Myotendinous Junction	Prom1
3.60915e-289	1.17273	0.259	0.003	7.01979e-285	Myotendinous Junction	Megf11
2.37411e-275	1.54171	0.482	0.015	4.61764e-271	Myotendinous Junction	Med12l
1.32887e-249	0.739561	0.223	0.003	2.58465e-245	Myotendinous Junction	Tigd4
3.81978e-204	2.18961	0.366	0.012	7.42948e-200	Myotendinous Junction	Slc24a2
8.33084e-198	1.17958	0.188	0.002	1.62035e-193	Myotendinous Junction	Ostn
1.7822e-182	0.759263	0.196	0.003	3.46638e-178	Myotendinous Junction	Scel
1.21723e-160	0.404409	0.125	0.001	2.3675e-156	Myotendinous Junction	Igsf1
4.8217e-152	1.63015	0.339	0.014	9.3782e-148	Myotendinous Junction	Sema3e
2.36386e-144	0.628527	0.125	0.001	4.59772e-140	Myotendinous Junction	March11
4.61822e-136	2.61979	0.982	0.189	8.98245e-132	Myotendinous Junction	Sorbs2
1.30182e-133	1.59368	0.616	0.058	2.53205e-129	Myotendinous Junction	Usp6nl
1.49826e-129	2.84459	0.482	0.037	2.91411e-125	Myotendinous Junction	Thsd7b
2.27635e-126	0.58331	0.17	0.004	4.42749e-122	Myotendinous Junction	Tdrd9
2.61282e-124	0.431577	0.143	0.003	5.08193e-120	Myotendinous Junction	St8sia1
4.78982e-120	2.36777	0.821	0.128	9.3162e-116	Myotendinous Junction	Col24a1
3.08904e-114	1.08935	0.33	0.018	6.00818e-110	Myotendinous Junction	Eda2r
2.16896e-112	2.53902	0.929	0.196	4.21863e-108	Myotendinous Junction	Rgcc
2.01309e-108	1.27392	0.42	0.032	3.91545e-104	Myotendinous Junction	Klf5
4.13259e-106	0.523848	0.152	0.004	8.03788e-102	Myotendinous Junction	Corin
5.5425e-103	0.532076	0.143	0.003	1.07802e-98	Myotendinous Junction	Gm12092
0	1.91829	0.782	0.021	0	Endothelial Cells #2	Cd93
0	1.16342	0.46	0.009	0	Endothelial Cells #2	C1qtnf9
9.8141e-277	1.63593	0.667	0.025	1.90884e-272	Endothelial Cells #2	Gpihbp1
4.29237e-266	1.57569	0.609	0.021	8.34865e-262	Endothelial Cells #2	Rflnb
7.74211e-260	1.59598	0.667	0.026	1.50584e-255	Endothelial Cells #2	Tspan13
2.58728e-242	2.85552	0.874	0.054	5.03227e-238	Endothelial Cells #2	Aqp1
1.53475e-237	1.81926	0.655	0.028	2.98509e-233	Endothelial Cells #2	Timp4
1.75843e-232	1.65097	0.759	0.039	3.42015e-228	Endothelial Cells #2	Tie1
1.06516e-231	1.53454	0.621	0.025	2.07173e-227	Endothelial Cells #2	S1pr1
1.7664e-228	1.51097	0.586	0.023	3.43565e-224	Endothelial Cells #2	Id1
4.40273e-224	2.19668	0.782	0.045	8.56332e-220	Endothelial Cells #2	Fabp4
3.38814e-220	1.48419	0.586	0.024	6.58993e-216	Endothelial Cells #2	Sema7a
3.56663e-219	0.976214	0.402	0.01	6.9371e-215	Endothelial Cells #2	Gimap8
1.88787e-211	1.91964	0.632	0.03	3.67191e-207	Endothelial Cells #2	Gm12002
1.36845e-207	1.52012	0.609	0.028	2.66163e-203	Endothelial Cells #2	Podxl
3.14486e-205	1.2891	0.494	0.018	6.11675e-201	Endothelial Cells #2	Slc28a2
2.11819e-200	1.08583	0.437	0.014	4.11988e-196	Endothelial Cells #2	B4galt4
3.52794e-200	1.41029	0.575	0.025	6.86185e-196	Endothelial Cells #2	Cd300lg
5.65967e-198	1.44147	0.667	0.035	1.10081e-193	Endothelial Cells #2	Arhgef15
2.2709e-194	1.18623	0.494	0.019	4.4169e-190	Endothelial Cells #2	Adgrg1
1.36571e-191	1.6769	0.713	0.042	2.65631e-187	Endothelial Cells #2	Sh2d3c
2.50748e-187	2.09022	0.793	0.055	4.87705e-183	Endothelial Cells #2	Itga6
8.51857e-185	1.37427	0.529	0.023	1.65686e-180	Endothelial Cells #2	4930578C19Rik
2.28651e-182	1.2676	0.529	0.024	4.44726e-178	Endothelial Cells #2	Tbx3
1.36307e-181	1.40697	0.517	0.023	2.65117e-177	Endothelial Cells #2	Ly6e

## Sheet: 5 month TA - Figure 1b
p_val	avg_logFC	pct.1	pct.2	p_val_adj	cluster	gene
0	1.63221	0.986	0.437	0	Type IIb Myonuclei	Pde4d
0	1.4753	0.917	0.407	0	Type IIb Myonuclei	Eya4
0	1.42056	0.867	0.297	0	Type IIb Myonuclei	Mybpc2
0	1.39142	0.947	0.328	0	Type IIb Myonuclei	Myh4
0	1.27028	0.886	0.447	0	Type IIb Myonuclei	Phka1
0	1.24396	0.736	0.236	0	Type IIb Myonuclei	Actn3
0	1.22351	0.777	0.295	0	Type IIb Myonuclei	Amd1
0	1.22348	0.935	0.471	0	Type IIb Myonuclei	Tpm1
0	1.21072	0.702	0.234	0	Type IIb Myonuclei	Pygm
0	1.10077	0.734	0.324	0	Type IIb Myonuclei	Atp2a1
0	1.07031	0.854	0.449	0	Type IIb Myonuclei	Atp8a1
0	1.05883	0.721	0.31	0	Type IIb Myonuclei	Cdk19
0	1.0253	0.982	0.552	0	Type IIb Myonuclei	Mylk4
0	1.00437	0.951	0.619	0	Type IIb Myonuclei	Jph1
0	0.978366	0.793	0.369	0	Type IIb Myonuclei	Pvalb
0	0.942826	0.779	0.378	0	Type IIb Myonuclei	Pgm2
0	0.939304	0.854	0.506	0	Type IIb Myonuclei	Setbp1
0	0.932098	0.783	0.294	0	Type IIb Myonuclei	Sorbs2
0	0.808435	0.994	0.776	0	Type IIb Myonuclei	Trdn
1.01218e-302	0.854892	0.868	0.562	1.85644e-298	Type IIb Myonuclei	Phkb
4.62434e-295	0.687341	0.964	0.718	8.48151e-291	Type IIb Myonuclei	Rbfox1
9.60047e-294	1.04315	0.655	0.264	1.76082e-289	Type IIb Myonuclei	Prkag3
3.73248e-258	0.783523	0.873	0.571	6.84574e-254	Type IIb Myonuclei	Phkg1
8.07449e-255	0.742916	0.895	0.604	1.48094e-250	Type IIb Myonuclei	Ryr1
2.11238e-254	0.658677	0.934	0.712	3.87432e-250	Type IIb Myonuclei	Rora
0	1.83814	0.903	0.203	0	Type IIx Myonuclei	Myh1
0	1.7375	0.98	0.364	0	Type IIx Myonuclei	Actn2
0	1.70441	0.99	0.38	0	Type IIx Myonuclei	Agbl1
0	1.69637	0.859	0.261	0	Type IIx Myonuclei	Ppara
0	1.67707	0.982	0.402	0	Type IIx Myonuclei	Sorbs1
0	1.65712	0.627	0.17	0	Type IIx Myonuclei	Ankrd2
0	1.51168	0.95	0.463	0	Type IIx Myonuclei	Qk
0	1.48405	0.915	0.359	0	Type IIx Myonuclei	Ckmt2
0	1.42731	0.9	0.295	0	Type IIx Myonuclei	Cd36
0	1.41683	0.788	0.271	0	Type IIx Myonuclei	Lmcd1
0	1.36486	0.789	0.267	0	Type IIx Myonuclei	Prune2
0	1.35295	0.902	0.428	0	Type IIx Myonuclei	Nrap
0	1.30029	0.929	0.513	0	Type IIx Myonuclei	Ugp2
0	1.25412	0.856	0.334	0	Type IIx Myonuclei	Vegfa
0	1.24575	0.964	0.445	0	Type IIx Myonuclei	Ank2
0	1.24289	0.984	0.462	0	Type IIx Myonuclei	Mybpc1
0	1.24282	0.861	0.404	0	Type IIx Myonuclei	Acss2
0	1.24021	0.957	0.532	0	Type IIx Myonuclei	Adk
0	1.23732	0.966	0.468	0	Type IIx Myonuclei	Esrrg
0	1.23193	0.911	0.46	0	Type IIx Myonuclei	Samd4
0	1.22872	0.797	0.353	0	Type IIx Myonuclei	Oxct1
0	1.20096	0.859	0.356	0	Type IIx Myonuclei	Ptpn3
0	1.17869	0.76	0.241	0	Type IIx Myonuclei	Atp1b1
0	1.14946	0.409	0.051	0	Type IIx Myonuclei	Gm20757
0	1.13093	0.823	0.395	0	Type IIx Myonuclei	Ppargc1a
3.86184e-93	0.466716	0.942	0.644	7.083e-89	Type IIb Myonuclei #2 (intermediate)	Mylk4
4.13908e-88	0.56137	0.845	0.616	7.59148e-84	Type IIb Myonuclei #2 (intermediate)	Myl1
1.09064e-61	0.486008	0.611	0.377	2.00034e-57	Type IIb Myonuclei #2 (intermediate)	Myhas
8.49096e-59	0.509533	0.628	0.413	1.55733e-54	Type IIb Myonuclei #2 (intermediate)	Mlf1
1.29199e-55	0.448793	0.813	0.623	2.36963e-51	Type IIb Myonuclei #2 (intermediate)	Psd3
1.81412e-55	0.357223	0.926	0.782	3.32728e-51	Type IIb Myonuclei #2 (intermediate)	Sox6
4.22711e-54	0.420933	0.815	0.636	7.75294e-50	Type IIb Myonuclei #2 (intermediate)	Tbc1d1
1.48707e-52	0.318517	0.943	0.77	2.72744e-48	Type IIb Myonuclei #2 (intermediate)	Rbfox1
1.03397e-47	0.268784	0.968	0.848	1.8964e-43	Type IIb Myonuclei #2 (intermediate)	Dmd
1.07653e-46	0.253859	0.975	0.823	1.97446e-42	Type IIb Myonuclei #2 (intermediate)	Trdn
4.63169e-46	0.627466	0.469	0.28	8.49498e-42	Type IIb Myonuclei #2 (intermediate)	Tnnt3
2.83465e-43	0.417455	0.748	0.589	5.19904e-39	Type IIb Myonuclei #2 (intermediate)	Aldh1a1
6.88134e-43	0.418544	0.775	0.633	1.26211e-38	Type IIb Myonuclei #2 (intermediate)	Cep85l
4.97569e-41	0.424053	0.625	0.428	9.1259e-37	Type IIb Myonuclei #2 (intermediate)	Ampd1
5.57815e-41	0.347621	0.848	0.687	1.02309e-36	Type IIb Myonuclei #2 (intermediate)	Ldb3
1.41133e-37	0.310943	0.89	0.766	2.58853e-33	Type IIb Myonuclei #2 (intermediate)	Cmya5
5.04053e-36	0.385198	0.668	0.496	9.24484e-32	Type IIb Myonuclei #2 (intermediate)	Myom2
6.22486e-36	0.356333	0.631	0.461	1.1417e-31	Type IIb Myonuclei #2 (intermediate)	St3gal6
3.43148e-35	0.408903	0.548	0.379	6.29368e-31	Type IIb Myonuclei #2 (intermediate)	Slc7a2
5.23513e-34	0.406889	0.606	0.438	9.60175e-30	Type IIb Myonuclei #2 (intermediate)	Dusp10
1.49871e-33	0.330888	0.629	0.451	2.74879e-29	Type IIb Myonuclei #2 (intermediate)	Kcnq5
8.46017e-33	0.311626	0.649	0.473	1.55168e-28	Type IIb Myonuclei #2 (intermediate)	Itgb6
2.26882e-32	0.260039	0.905	0.773	4.16125e-28	Type IIb Myonuclei #2 (intermediate)	Filip1l
5.22064e-32	0.389635	0.729	0.606	9.57518e-28	Type IIb Myonuclei #2 (intermediate)	Picalm
2.15387e-31	0.2599	0.913	0.842	3.95041e-27	Type IIb Myonuclei #2 (intermediate)	Zbtb16
1.31287e-182	0.818254	0.953	0.446	2.40793e-178	Type IIx Myonuclei #2 (intermediate)	Agbl1
3.80417e-136	0.677549	0.948	0.519	6.97722e-132	Type IIx Myonuclei #2 (intermediate)	Mybpc1
4.99861e-131	0.875264	0.713	0.296	9.16795e-127	Type IIx Myonuclei #2 (intermediate)	Myh1
9.72842e-130	0.738601	0.895	0.505	1.78429e-125	Type IIx Myonuclei #2 (intermediate)	Ank2
2.54199e-121	0.540789	0.889	0.437	4.66227e-117	Type IIx Myonuclei #2 (intermediate)	Actn2
1.84715e-107	0.590865	0.91	0.525	3.38785e-103	Type IIx Myonuclei #2 (intermediate)	Esrrg
1.5645e-101	0.558672	0.976	0.771	2.86946e-97	Type IIx Myonuclei #2 (intermediate)	Filip1l
1.28612e-89	0.535058	0.89	0.583	2.35887e-85	Type IIx Myonuclei #2 (intermediate)	Adk
4.25313e-81	0.476746	0.783	0.431	7.80067e-77	Type IIx Myonuclei #2 (intermediate)	Ckmt2
3.30988e-79	0.517464	0.919	0.683	6.07065e-75	Type IIx Myonuclei #2 (intermediate)	Tead1
5.67704e-78	0.591221	0.709	0.398	1.04123e-73	Type IIx Myonuclei #2 (intermediate)	2310016D03Rik
1.71314e-77	0.61912	0.738	0.422	3.14207e-73	Type IIx Myonuclei #2 (intermediate)	Ptpn3
9.79777e-77	0.367153	0.848	0.476	1.79701e-72	Type IIx Myonuclei #2 (intermediate)	Sorbs1
5.65733e-73	0.5468	0.723	0.402	1.03761e-68	Type IIx Myonuclei #2 (intermediate)	Vegfa
6.29275e-73	0.496078	0.913	0.672	1.15415e-68	Type IIx Myonuclei #2 (intermediate)	Hs3st5
9.94797e-70	0.590301	0.708	0.432	1.82456e-65	Type IIx Myonuclei #2 (intermediate)	Ppargc1b
1.48437e-69	0.538665	0.737	0.448	2.72248e-65	Type IIx Myonuclei #2 (intermediate)	Ppargc1a
7.60438e-68	0.454907	0.812	0.491	1.39472e-63	Type IIx Myonuclei #2 (intermediate)	Rcan2
1.41304e-63	0.490856	0.821	0.567	2.59165e-59	Type IIx Myonuclei #2 (intermediate)	Ugp2
4.81383e-61	0.548515	0.742	0.483	8.82904e-57	Type IIx Myonuclei #2 (intermediate)	Gys1
8.98216e-61	0.540224	0.847	0.621	1.64742e-56	Type IIx Myonuclei #2 (intermediate)	Pdzrn3
9.07156e-60	0.461532	0.788	0.52	1.66381e-55	Type IIx Myonuclei #2 (intermediate)	Samd4
4.82947e-59	0.415837	0.643	0.347	8.85773e-55	Type IIx Myonuclei #2 (intermediate)	Ppara
6.25843e-58	0.325054	0.976	0.853	1.14786e-53	Type IIx Myonuclei #2 (intermediate)	Dmd
7.36798e-56	0.507361	0.609	0.341	1.35136e-51	Type IIx Myonuclei #2 (intermediate)	Prune2
0	2.68999	0.841	0.227	0	FAPs	Arhgap24
0	2.60809	0.724	0.078	0	FAPs	Abca8a
0	2.50096	0.72	0.113	0	FAPs	Plxdc2
0	2.48272	0.743	0.086	0	FAPs	Egfr
0	2.4653	0.775	0.084	0	FAPs	Slit3
0	2.19691	0.578	0.065	0	FAPs	Hmcn2
0	2.1586	0.664	0.072	0	FAPs	Ebf2
0	2.12376	0.847	0.171	0	FAPs	Ebf1
0	2.10788	0.474	0.017	0	FAPs	Lvrn
0	2.10645	0.456	0.03	0	FAPs	Thsd7a
0	2.08245	0.633	0.05	0	FAPs	Tnxb
0	2.05545	0.516	0.022	0	FAPs	Dcn
0	2.04348	0.442	0.028	0	FAPs	Fbn1
0	2.01903	0.478	0.018	0	FAPs	Bmper
0	1.97295	0.527	0.031	0	FAPs	Col3a1
0	1.92655	0.745	0.125	0	FAPs	Tshz2
0	1.90873	0.495	0.043	0	FAPs	Agmo
0	1.90668	0.556	0.046	0	FAPs	Col5a2
0	1.87006	0.461	0.042	0	FAPs	Smoc2
0	1.84514	0.437	0.028	0	FAPs	Fndc1
0	1.82978	0.516	0.03	0	FAPs	Ust
0	1.74879	0.408	0.024	0	FAPs	Ccbe1
0	1.74467	0.476	0.041	0	FAPs	Slc1a5
0	1.74181	0.531	0.042	0	FAPs	Nav1
0	1.69882	0.465	0.041	0	FAPs	Fap
0	2.93494	0.691	0.042	0	Endothelial Cells	Flt1
0	2.63889	0.615	0.022	0	Endothelial Cells	Cyyr1
0	2.46838	0.55	0.024	0	Endothelial Cells	Adgrl4
0	2.39317	0.547	0.02	0	Endothelial Cells	Ablim3
0	2.27332	0.422	0.022	0	Endothelial Cells	Dach1
0	2.24405	0.532	0.028	0	Endothelial Cells	Adgrf5
0	2.12755	0.483	0.021	0	Endothelial Cells	Ptprb
0	2.07638	0.453	0.023	0	Endothelial Cells	Pecam1
0	2.07314	0.471	0.027	0	Endothelial Cells	Hspa12b
0	2.06887	0.431	0.01	0	Endothelial Cells	Shank3
0	2.03711	0.505	0.019	0	Endothelial Cells	Prkch
0	1.75904	0.385	0.009	0	Endothelial Cells	Fgd5
0	1.66744	0.343	0.012	0	Endothelial Cells	Lnx1
0	1.6066	0.327	0.009	0	Endothelial Cells	Ushbp1
1.11899e-306	2.14072	0.379	0.017	2.05233e-302	Endothelial Cells	Aqp1
1.73615e-301	1.54744	0.287	0.007	3.18427e-297	Endothelial Cells	Timp4
6.34048e-296	1.61591	0.294	0.008	1.16291e-291	Endothelial Cells	Zfp366
7.80775e-291	2.52287	0.697	0.089	1.43202e-286	Endothelial Cells	Ablim1
1.41867e-290	2.31909	0.443	0.028	2.60198e-286	Endothelial Cells	Pdgfd
2.67986e-276	1.4341	0.291	0.009	4.91512e-272	Endothelial Cells	Ccm2l
1.19971e-273	1.58299	0.287	0.009	2.20038e-269	Endothelial Cells	Rasgrf2
3.44756e-273	1.40995	0.266	0.007	6.32317e-269	Endothelial Cells	Slc28a2
6.93961e-269	1.74237	0.336	0.015	1.27279e-264	Endothelial Cells	Mcf2l
9.82153e-266	1.81594	0.321	0.014	1.80137e-261	Endothelial Cells	St6galnac3
1.33678e-256	2.33326	0.477	0.04	2.45178e-252	Endothelial Cells	Bmp6
0	2.65795	0.696	0.035	0	Myotendinous Junction	Col22a1
4.93726e-291	2.26781	0.429	0.023	9.05543e-287	Myotendinous Junction	Slc24a2
3.00891e-270	1.72326	0.334	0.013	5.51864e-266	Myotendinous Junction	Ankrd1
2.91466e-253	1.87128	0.358	0.018	5.34579e-249	Myotendinous Junction	Fras1
2.23851e-241	1.33117	0.236	0.006	4.10566e-237	Myotendinous Junction	Prom1
1.22507e-237	2.33171	0.446	0.034	2.24691e-233	Myotendinous Junction	Map3k7cl
6.69247e-211	2.23155	0.716	0.125	1.22747e-206	Myotendinous Junction	Col24a1
3.14529e-200	1.40044	0.392	0.031	5.76878e-196	Myotendinous Junction	Usp6nl
1.57213e-199	2.81158	0.909	0.271	2.88344e-195	Myotendinous Junction	Lama2
1.45345e-195	0.804754	0.169	0.003	2.66577e-191	Myotendinous Junction	Tigd4
1.87642e-192	0.965206	0.24	0.009	3.44155e-188	Myotendinous Junction	Aldh1l2
2.34879e-191	1.0339	0.23	0.008	4.30792e-187	Myotendinous Junction	Med12l
2.8423e-187	1.69386	0.598	0.088	5.21306e-183	Myotendinous Junction	Ldlrad3
8.46551e-183	1.16183	0.172	0.004	1.55266e-178	Myotendinous Junction	Brinp2
3.58475e-179	0.851081	0.182	0.005	6.57479e-175	Myotendinous Junction	AC114585.2
4.72269e-166	1.61907	0.679	0.129	8.66189e-162	Myotendinous Junction	App
3.36327e-151	0.576971	0.122	0.002	6.16857e-147	Myotendinous Junction	Gm12092
5.4461e-151	1.89688	0.554	0.095	9.9887e-147	Myotendinous Junction	Adamts20
5.02274e-144	0.848291	0.206	0.01	9.2122e-140	Myotendinous Junction	Fgf7
1.39012e-123	1.47823	0.73	0.206	2.54961e-119	Myotendinous Junction	Atp13a5
2.19408e-118	1.7106	0.554	0.119	4.02417e-114	Myotendinous Junction	Rgcc
1.15353e-114	1.12083	0.368	0.049	2.11568e-110	Myotendinous Junction	Atp10a
1.77744e-113	1.40252	0.645	0.164	3.26001e-109	Myotendinous Junction	Pdzd2
1.03567e-108	0.839287	0.152	0.007	1.89952e-104	Myotendinous Junction	Ostn
1.57862e-104	1.12661	0.412	0.069	2.89534e-100	Myotendinous Junction	Gadl1
0	3.28076	0.975	0.178	0	Smooth Muscle	Dlc1
0	2.91205	0.819	0.029	0	Smooth Muscle	Lin7a
0	2.81821	0.899	0.067	0	Smooth Muscle	Cacna1c
0	2.66217	0.793	0.037	0	Smooth Muscle	Slc35f1
0	2.65754	0.815	0.046	0	Smooth Muscle	Gucy1a2
0	2.61518	0.786	0.072	0	Smooth Muscle	Opcml
0	2.56237	0.768	0.035	0	Smooth Muscle	Trpc3
0	2.49853	0.783	0.042	0	Smooth Muscle	Myo1b
0	2.4952	0.804	0.097	0	Smooth Muscle	Pid1
0	2.48606	0.75	0.035	0	Smooth Muscle	Slc24a3
0	2.4363	0.775	0.056	0	Smooth Muscle	Pde3a
0	2.42243	0.895	0.11	0	Smooth Muscle	Sox5
0	2.41939	0.786	0.05	0	Smooth Muscle	Notch3
0	2.38158	0.688	0.023	0	Smooth Muscle	Il34
0	2.35404	0.652	0.022	0	Smooth Muscle	Rgs5
0	2.27114	0.703	0.05	0	Smooth Muscle	Cacnb2
0	2.20912	0.779	0.083	0	Smooth Muscle	Cald1
0	2.17834	0.616	0.023	0	Smooth Muscle	Ano1
0	2.03145	0.656	0.033	0	Smooth Muscle	Pdgfrb
0	2.02426	0.623	0.035	0	Smooth Muscle	Eps8
0	2.00932	0.652	0.042	0	Smooth Muscle	Sgip1
0	1.97838	0.732	0.07	0	Smooth Muscle	Rbpms
0	1.97079	0.533	0.015	0	Smooth Muscle	Rerg
0	1.95758	0.514	0.015	0	Smooth Muscle	Pde8b
0	1.93355	0.562	0.011	0	Smooth Muscle	Plxdc1
2.13297e-265	2.25946	0.453	0.016	3.91208e-261	Satellite Cells	Tenm4
4.16193e-239	2.33564	0.426	0.016	7.6334e-235	Satellite Cells	Hs6st3
2.05375e-227	1.73939	0.358	0.011	3.76678e-223	Satellite Cells	Pax7
5.35848e-218	1.28579	0.196	0.002	9.828e-214	Satellite Cells	Gm26834
6.73524e-202	1.04428	0.176	0.002	1.23531e-197	Satellite Cells	Calcr
1.87409e-191	1.616	0.365	0.015	3.43727e-187	Satellite Cells	Chodl
3.53525e-179	1.66442	0.378	0.018	6.484e-175	Satellite Cells	Fgfr4
4.42003e-179	1.4767	0.304	0.011	8.10678e-175	Satellite Cells	Sytl2
1.17521e-166	1.17768	0.243	0.007	2.15546e-162	Satellite Cells	Megf10
6.4954e-127	1.64832	0.493	0.047	1.19132e-122	Satellite Cells	Sema6a
1.24028e-122	1.23844	0.277	0.014	2.2748e-118	Satellite Cells	Clmn
3.86592e-122	1.54585	0.439	0.038	7.09049e-118	Satellite Cells	Ncam1
3.37512e-113	1.11683	0.23	0.01	6.19031e-109	Satellite Cells	Gxylt2
7.35054e-107	0.812005	0.149	0.004	1.34816e-102	Satellite Cells	Drp2
2.04484e-105	1.40865	0.284	0.018	3.75044e-101	Satellite Cells	Hs6st2
2.25667e-101	1.97627	0.338	0.027	4.13895e-97	Satellite Cells	Kirrel3
2.23174e-92	2.13474	0.635	0.113	4.09324e-88	Satellite Cells	Ror1
1.35665e-91	1.31582	0.243	0.015	2.48824e-87	Satellite Cells	Ryr3
1.9854e-84	0.718917	0.149	0.005	3.64143e-80	Satellite Cells	Pdlim4
1.4988e-81	1.41971	0.385	0.044	2.74895e-77	Satellite Cells	Map1b
1.65976e-80	1.38084	0.392	0.046	3.04416e-76	Satellite Cells	Runx1
1.92543e-80	1.30867	0.331	0.033	3.53143e-76	Satellite Cells	Col19a1
3.37685e-80	1.08472	0.277	0.023	6.19349e-76	Satellite Cells	Cnn3
2.63612e-78	0.732458	0.135	0.005	4.8349e-74	Satellite Cells	Lamc3
6.45487e-77	0.625299	0.108	0.003	1.18389e-72	Satellite Cells	Ntn5
1.24211e-297	2.54407	0.505	0.011	2.27815e-293	Immune Cells	F13a1
3.76571e-256	1.62448	0.319	0.004	6.9067e-252	Immune Cells	Ptprc
1.39625e-197	2.59563	0.56	0.025	2.56086e-193	Immune Cells	Mctp1
7.18067e-191	1.2342	0.209	0.002	1.31701e-186	Immune Cells	Cyth4
7.67523e-185	1.67726	0.308	0.007	1.40771e-180	Immune Cells	Dock2
4.49708e-176	1.15755	0.209	0.003	8.24809e-172	Immune Cells	Cd163
1.79419e-166	1.22221	0.198	0.002	3.29072e-162	Immune Cells	Ly86
1.32549e-159	1.23637	0.209	0.003	2.43107e-155	Immune Cells	Adgre1
7.89344e-148	1.20057	0.154	0.001	1.44774e-143	Immune Cells	Ikzf1
3.2609e-143	1.46346	0.209	0.004	5.98081e-139	Immune Cells	Pld4
1.27375e-139	1.71257	0.363	0.014	2.33618e-135	Immune Cells	Fyb
2.02933e-139	0.986163	0.198	0.003	3.72199e-135	Immune Cells	Rbm47
1.48116e-135	2.25391	0.396	0.018	2.7166e-131	Immune Cells	Stab1
6.81034e-134	1.26484	0.198	0.004	1.24908e-129	Immune Cells	Epsti1
1.40297e-132	0.902627	0.143	0.001	2.57318e-128	Immune Cells	P2ry12
5.03562e-131	1.40376	0.198	0.004	9.23584e-127	Immune Cells	Clec10a
7.39665e-128	1.10245	0.154	0.002	1.35662e-123	Immune Cells	Gm35154
7.9708e-128	1.28645	0.275	0.008	1.46192e-123	Immune Cells	Inpp5d
1.17764e-127	1.15268	0.187	0.003	2.1599e-123	Immune Cells	Ciita
8.58031e-113	2.10007	0.505	0.037	1.57372e-108	Immune Cells	Mrc1
2.85951e-112	1.02499	0.154	0.002	5.24463e-108	Immune Cells	Csf1r
5.55371e-109	1.03869	0.154	0.003	1.01861e-104	Immune Cells	Bank1
1.78343e-107	1.00236	0.176	0.004	3.27099e-103	Immune Cells	Lyl1
4.85712e-102	1.23995	0.22	0.007	8.90844e-98	Immune Cells	Aoah
1.96529e-101	1.64239	0.319	0.015	3.60453e-97	Immune Cells	Nrros
0	3.0551	0.93	0.03	0	Smooth Muscle #2	Thsd4
0	2.76789	0.915	0.025	0	Smooth Muscle #2	Acta2
0	2.62983	0.789	0.012	0	Smooth Muscle #2	Itga8
0	2.56705	0.859	0.025	0	Smooth Muscle #2	Ppm1e
0	2.52087	0.817	0.008	0	Smooth Muscle #2	Olfr78
0	2.37788	0.817	0.01	0	Smooth Muscle #2	Myocd
0	2.33975	0.789	0.008	0	Smooth Muscle #2	Slc38a11
0	2.15257	0.789	0.022	0	Smooth Muscle #2	Entpd1
0	2.14902	0.676	0.013	0	Smooth Muscle #2	Ryr2
0	2.09453	0.789	0.023	0	Smooth Muscle #2	Mertk
0	2.08593	0.676	0.008	0	Smooth Muscle #2	Mamdc2
0	1.9667	0.676	0.008	0	Smooth Muscle #2	Ccdc3
0	1.94092	0.662	0.007	0	Smooth Muscle #2	Rgs7bp
0	1.92162	0.746	0.014	0	Smooth Muscle #2	Rbpms2
0	1.89557	0.662	0.009	0	Smooth Muscle #2	Dgkg
0	1.82232	0.549	0.006	0	Smooth Muscle #2	Trpc6
0	1.80367	0.493	0.006	0	Smooth Muscle #2	Gm973
0	1.80043	0.662	0.016	0	Smooth Muscle #2	Col4a5
0	1.76569	0.732	0.018	0	Smooth Muscle #2	Prdm16
0	1.71053	0.592	0.005	0	Smooth Muscle #2	Ngf
0	1.67745	0.465	0.006	0	Smooth Muscle #2	Tagln
0	1.61005	0.465	0.002	0	Smooth Muscle #2	Cdh6
0	1.57706	0.535	0.006	0	Smooth Muscle #2	Adcy5
0	1.46954	0.423	0.005	0	Smooth Muscle #2	Rnf152
0	1.40174	0.479	0.005	0	Smooth Muscle #2	Ncf2
0	3.49894	0.879	0.02	0	Neuromuscular Junction	Ano4
0	2.80334	0.773	0.011	0	Neuromuscular Junction	Pdzrn4
0	2.76783	0.803	0.016	0	Neuromuscular Junction	Hs6st2
0	2.62066	0.879	0.018	0	Neuromuscular Junction	Etv5
0	2.60795	0.879	0.011	0	Neuromuscular Junction	Colq
0	2.55087	0.53	0.008	0	Neuromuscular Junction	Fam19a4
0	2.40038	0.864	0.021	0	Neuromuscular Junction	Ufsp1
0	2.21519	0.712	0.003	0	Neuromuscular Junction	B4galnt3
0	2.19994	0.682	0.008	0	Neuromuscular Junction	Rps6ka1
0	2.13334	0.561	0.007	0	Neuromuscular Junction	Hs3st3a1
0	1.85166	0.652	0.007	0	Neuromuscular Junction	Col13a1
0	1.22861	0.348	0.002	0	Neuromuscular Junction	Tbx21
0	1.06004	0.364	0.002	0	Neuromuscular Junction	Hs3st3b1
0	0.867627	0.348	0.001	0	Neuromuscular Junction	Crym
0	0.795111	0.348	0.001	0	Neuromuscular Junction	AC158981.1
7.93809e-307	3.17039	0.894	0.031	1.45592e-302	Neuromuscular Junction	Col19a1
1.75484e-301	1.30872	0.439	0.006	3.21855e-297	Neuromuscular Junction	Nkd2
1.22669e-298	2.56714	0.879	0.031	2.24987e-294	Neuromuscular Junction	Col4a3
3.07531e-298	1.37483	0.348	0.003	5.64043e-294	Neuromuscular Junction	Gm13387
6.46187e-296	3.23814	0.955	0.038	1.18517e-291	Neuromuscular Junction	Ncam1
2.66882e-292	2.20716	0.742	0.021	4.89489e-288	Neuromuscular Junction	Epb41l4a
2.15311e-276	1.44867	0.379	0.004	3.94901e-272	Neuromuscular Junction	Scube2
5.8721e-254	0.662107	0.212	0.001	1.077e-249	Neuromuscular Junction	Prss55
6.36522e-247	2.39499	0.485	0.01	1.16744e-242	Neuromuscular Junction	Lrfn5
6.93291e-246	2.23162	0.591	0.015	1.27156e-241	Neuromuscular Junction	Cfap54
0	1.95852	0.553	0.004	0	Tenocytes	Col11a1
9.39712e-232	1.04313	0.234	0.001	1.72352e-227	Tenocytes	Fmod
2.56816e-226	1.8701	0.489	0.008	4.71026e-222	Tenocytes	Col12a1
6.91019e-205	2.11608	0.404	0.006	1.2674e-200	Tenocytes	Mkx
4.92101e-170	2.48351	0.511	0.013	9.02563e-166	Tenocytes	Nlgn1
4.57628e-165	1.24906	0.234	0.002	8.39336e-161	Tenocytes	Insc
6.21883e-163	3.01576	0.723	0.029	1.1406e-158	Tenocytes	Kirrel3
4.86608e-158	3.385	0.894	0.048	8.92488e-154	Tenocytes	Itgbl1
3.36871e-133	0.923646	0.255	0.004	6.17855e-129	Tenocytes	Gm16070
3.14487e-124	1.61571	0.34	0.008	5.76801e-120	Tenocytes	Adamts3
1.22782e-122	0.852002	0.17	0.001	2.25194e-118	Tenocytes	Cilp2
9.8453e-109	1.02936	0.213	0.003	1.80573e-104	Tenocytes	Crispld1
2.89905e-107	0.555517	0.106	0	5.31716e-103	Tenocytes	Ptx4
1.1383e-106	1.03292	0.234	0.004	2.08776e-102	Tenocytes	Zfp185
1.05082e-102	1.80521	0.468	0.019	1.92731e-98	Tenocytes	Chodl
5.52368e-102	0.824446	0.17	0.002	1.0131e-97	Tenocytes	Atp6v0a4
3.5539e-95	1.34157	0.277	0.007	6.51822e-91	Tenocytes	Dchs2
5.13242e-95	1.22127	0.277	0.007	9.41337e-91	Tenocytes	Reln
8.58612e-94	1.98763	0.298	0.008	1.57478e-89	Tenocytes	Edil3
8.7931e-90	1.55394	0.404	0.016	1.61274e-85	Tenocytes	Rapgef4
1.79266e-88	1.24649	0.298	0.008	3.28792e-84	Tenocytes	Frem1
1.30191e-83	1.61362	0.468	0.023	2.38784e-79	Tenocytes	Chsy3
1.30882e-83	1.99517	0.702	0.054	2.40051e-79	Tenocytes	Col1a2
2.02118e-82	1.19973	0.213	0.004	3.70704e-78	Tenocytes	Cercam
1.55523e-81	1.8684	0.574	0.036	2.85245e-77	Tenocytes	Eya2

## Sheet: 5 month Soleus - Supp Fig 7a
p_val	avg_logFC	pct.1	pct.2	p_val_adj	cluster	gene
0	2.00144	0.833	0.191	0	Type IIa Myonuclei	Myh2
3.30021e-300	1.3147	0.98	0.466	6.30869e-296	Type IIa Myonuclei	Esrrg
1.54179e-298	1.59127	0.897	0.368	2.94728e-294	Type IIa Myonuclei	Ppara
3.30175e-268	1.28307	0.829	0.274	6.31163e-264	Type IIa Myonuclei	2310020H05Rik
2.62812e-241	1.18021	0.919	0.409	5.02391e-237	Type IIa Myonuclei	Ckmt2
3.83731e-241	1.11586	0.927	0.429	7.33541e-237	Type IIa Myonuclei	Atcayos
6.22197e-240	1.2031	0.866	0.352	1.18939e-235	Type IIa Myonuclei	Acss2
5.99839e-225	1.00669	0.977	0.566	1.14665e-220	Type IIa Myonuclei	Sorbs1
4.80108e-223	1.31371	0.878	0.381	9.17774e-219	Type IIa Myonuclei	Agbl1
4.37044e-221	1.23975	0.75	0.24	8.35454e-217	Type IIa Myonuclei	Arpp21
3.27952e-213	1.10666	0.89	0.421	6.26913e-209	Type IIa Myonuclei	Ppip5k1
5.41574e-212	0.967281	0.982	0.534	1.03527e-207	Type IIa Myonuclei	Filip1l
1.41036e-208	0.977741	0.766	0.249	2.69604e-204	Type IIa Myonuclei	9530020I12Rik
1.66796e-208	0.837015	0.712	0.21	3.18847e-204	Type IIa Myonuclei	Bdh1
1.95109e-201	1.07489	0.46	0.075	3.72971e-197	Type IIa Myonuclei	5430401H09Rik
1.17199e-200	1.03762	0.912	0.454	2.24037e-196	Type IIa Myonuclei	Acacb
2.63472e-196	0.984869	0.735	0.249	5.03653e-192	Type IIa Myonuclei	A630001G21Rik
3.62173e-195	0.934684	0.957	0.513	6.92331e-191	Type IIa Myonuclei	Fgf13
1.12321e-192	0.986293	0.852	0.369	2.14712e-188	Type IIa Myonuclei	Best3
3.54005e-188	0.816041	0.724	0.235	6.76717e-184	Type IIa Myonuclei	Dusp18
4.73884e-188	1.08392	0.903	0.504	9.05877e-184	Type IIa Myonuclei	Adcy2
1.72354e-186	0.879659	0.979	0.494	3.29472e-182	Type IIa Myonuclei	Neb
2.07821e-186	0.946971	0.946	0.555	3.97271e-182	Type IIa Myonuclei	Thrb
4.22897e-184	0.99113	0.936	0.57	8.08409e-180	Type IIa Myonuclei	Ank2
1.41774e-182	0.844317	0.952	0.498	2.71016e-178	Type IIa Myonuclei	Kbtbd12
0	2.18561	0.928	0.476	0	FAPs	Celf2
0	2.14081	0.756	0.175	0	FAPs	Abca8a
0	2.06573	0.678	0.121	0	FAPs	Hmcn2
0	1.80859	0.766	0.16	0	FAPs	Tnxb
2.41499e-301	1.88593	0.826	0.255	4.61649e-297	FAPs	Plxdc2
1.54076e-275	1.58768	0.806	0.243	2.94532e-271	FAPs	Ebf2
9.93874e-260	1.55759	0.705	0.173	1.89989e-255	FAPs	Fndc1
5.57962e-256	1.68689	0.502	0.071	1.0666e-251	FAPs	Scara5
9.15292e-248	1.7964	0.721	0.214	1.74967e-243	FAPs	Pcdh7
7.98417e-247	1.44428	0.491	0.07	1.52625e-242	FAPs	Pdgfra
2.78377e-239	1.99211	0.699	0.198	5.32145e-235	FAPs	Fbn1
1.65472e-237	1.5967	0.651	0.166	3.16317e-233	FAPs	Dcn
2.52289e-233	1.32023	0.509	0.084	4.82275e-229	FAPs	Col5a1
6.49657e-228	1.32921	0.818	0.271	1.24188e-223	FAPs	Slit3
2.03506e-220	1.57284	0.672	0.197	3.89023e-216	FAPs	Fstl1
1.20656e-217	1.34755	0.739	0.234	2.30646e-213	FAPs	Nav1
2.37391e-215	1.63191	0.52	0.099	4.53796e-211	FAPs	Kcnt2
2.54911e-215	1.49994	0.743	0.252	4.87287e-211	FAPs	Egfr
9.92467e-212	1.32685	0.835	0.32	1.8972e-207	FAPs	Rbms3
9.54565e-211	1.35589	0.634	0.167	1.82475e-206	FAPs	Ust
6.2905e-210	1.30062	0.704	0.232	1.20249e-205	FAPs	Bnc2
9.73031e-204	1.36811	0.412	0.056	1.86005e-199	FAPs	Lvrn
7.56288e-199	1.46194	0.77	0.33	1.44572e-194	FAPs	Bicc1
9.95076e-199	1.26826	0.622	0.17	1.90219e-194	FAPs	Ddr2
3.76798e-198	1.4355	0.553	0.131	7.20287e-194	FAPs	Adgrd1
0	2.96259	0.775	0.167	0	Type IIx Myonuclei	Mylk4
0	1.88766	0.955	0.319	0	Type IIx Myonuclei	Phkg1
0	1.76425	0.927	0.215	0	Type IIx Myonuclei	Tnnt3
0	1.72825	0.912	0.292	0	Type IIx Myonuclei	Myl1
0	1.53549	0.832	0.136	0	Type IIx Myonuclei	Myom2
2.08231e-302	1.98083	0.848	0.253	3.98054e-298	Type IIx Myonuclei	Tbc1d1
2.55484e-300	1.53974	0.989	0.494	4.88382e-296	Type IIx Myonuclei	Rbfox1
1.67975e-297	1.56064	0.957	0.363	3.21102e-293	Type IIx Myonuclei	Gm26740
3.00391e-295	2.48477	0.795	0.244	5.74227e-291	Type IIx Myonuclei	Myh1
1.92502e-294	1.4541	0.793	0.191	3.67987e-290	Type IIx Myonuclei	Ckm
1.05439e-271	1.60055	0.818	0.228	2.01557e-267	Type IIx Myonuclei	Atp2a1
3.17086e-263	1.34	0.972	0.488	6.06142e-259	Type IIx Myonuclei	Cmya5
1.41853e-258	1.02011	0.587	0.091	2.71166e-254	Type IIx Myonuclei	Myoz1
1.2059e-257	1.29617	0.931	0.376	2.3052e-253	Type IIx Myonuclei	Ppp1r3a
2.68428e-257	1.34539	0.984	0.544	5.13128e-253	Type IIx Myonuclei	Sox6
1.685e-247	1.65091	0.818	0.251	3.22104e-243	Type IIx Myonuclei	Slc8a3
1.68264e-240	1.10577	0.997	0.509	3.21654e-236	Type IIx Myonuclei	Neb
7.78361e-233	0.90543	0.518	0.075	1.48791e-228	Type IIx Myonuclei	Myoz3
1.88191e-232	1.36628	0.946	0.451	3.59745e-228	Type IIx Myonuclei	Mybpc1
4.27417e-229	1.16873	0.965	0.463	8.17051e-225	Type IIx Myonuclei	Hs3st5
9.26759e-229	1.18072	0.984	0.639	1.77159e-224	Type IIx Myonuclei	Zbtb16
1.48292e-226	1.15145	0.972	0.494	2.83475e-222	Type IIx Myonuclei	Mypn
1.41162e-221	1.16366	0.396	0.038	2.69846e-217	Type IIx Myonuclei	Mybpc2
1.57629e-215	1.36289	0.641	0.148	3.01323e-211	Type IIx Myonuclei	Kcnn2
1.61381e-210	0.867673	0.593	0.121	3.08495e-206	Type IIx Myonuclei	Fhl3
0	2.97608	0.932	0.116	0	Type I Myonuclei	Myh7
0	2.79548	0.976	0.193	0	Type I Myonuclei	Tpm3
0	2.1981	0.959	0.304	0	Type I Myonuclei	Atp2a2
0	1.99113	0.785	0.137	0	Type I Myonuclei	Myh7b
0	1.9686	0.924	0.168	0	Type I Myonuclei	Tnnc1
0	1.9607	0.946	0.302	0	Type I Myonuclei	5730419F03Rik
0	1.94739	0.89	0.093	0	Type I Myonuclei	Tnnt1
0	1.63943	0.808	0.119	0	Type I Myonuclei	Tnni1
0	1.55478	0.807	0.06	0	Type I Myonuclei	Tpm3-rs7
0	1.35035	0.705	0.056	0	Type I Myonuclei	Mhrt
8.28542e-298	1.56484	0.864	0.189	1.58384e-293	Type I Myonuclei	Myl2
4.02193e-274	1.87637	0.919	0.302	7.68832e-270	Type I Myonuclei	Gm28653
6.88205e-274	1.0293	0.568	0.063	1.31557e-269	Type I Myonuclei	Prox1
1.21833e-266	1.53219	0.88	0.256	2.32897e-262	Type I Myonuclei	Tsga10
1.1833e-257	1.69563	0.837	0.238	2.262e-253	Type I Myonuclei	Lgi1
1.47735e-243	1.43818	0.98	0.541	2.8241e-239	Type I Myonuclei	Kcnma1
1.00577e-220	0.612653	0.346	0.021	1.92262e-216	Type I Myonuclei	CT025533.2
7.71084e-215	1.29977	0.947	0.406	1.474e-210	Type I Myonuclei	Myoz2
7.98136e-210	1.24874	0.925	0.357	1.52572e-205	Type I Myonuclei	Homer2
8.41499e-208	1.02675	0.539	0.085	1.60861e-203	Type I Myonuclei	Cmtm8
3.96184e-195	1.32748	0.82	0.281	7.57346e-191	Type I Myonuclei	Idh2
5.38419e-194	1.0516	0.447	0.058	1.02924e-189	Type I Myonuclei	Colq
8.52787e-182	1.69231	0.739	0.246	1.63019e-177	Type I Myonuclei	Rp1
2.06594e-177	0.882514	0.58	0.119	3.94926e-173	Type I Myonuclei	Nlrc3
4.133e-177	0.777283	0.283	0.018	7.90065e-173	Type I Myonuclei	Myh6
0	2.63553	0.807	0.157	0	Endothelial Cells	Flt1
0	2.32419	0.676	0.1	0	Endothelial Cells	Cyyr1
3.75562e-299	2.08873	0.637	0.086	7.17924e-295	Endothelial Cells	Shank3
2.94458e-293	2.29773	0.687	0.117	5.62886e-289	Endothelial Cells	Pecam1
5.08514e-281	2.27713	0.676	0.118	9.72075e-277	Endothelial Cells	Ptprb
1.39265e-263	1.80466	0.522	0.058	2.66219e-259	Endothelial Cells	Podxl
1.60483e-262	2.16536	0.601	0.091	3.06779e-258	Endothelial Cells	Adgrl4
2.08882e-256	2.03897	0.649	0.118	3.99298e-252	Endothelial Cells	Adgrf5
8.36326e-254	1.8543	0.531	0.065	1.59872e-249	Endothelial Cells	Rasgrf2
1.021e-241	1.86985	0.571	0.086	1.95174e-237	Endothelial Cells	Prkch
2.53577e-220	1.71567	0.564	0.095	4.84737e-216	Endothelial Cells	Fgd5
3.28729e-209	1.84518	0.615	0.133	6.28399e-205	Endothelial Cells	Eng
3.15647e-206	2.31296	0.732	0.227	6.0339e-202	Endothelial Cells	Mecom
3.25018e-206	1.47612	0.388	0.036	6.21305e-202	Endothelial Cells	Nova2
1.16859e-202	2.03596	0.513	0.083	2.23387e-198	Endothelial Cells	St6galnac3
1.31755e-198	1.81676	0.825	0.328	2.51862e-194	Endothelial Cells	Plcb4
1.16465e-189	1.79351	0.442	0.061	2.22634e-185	Endothelial Cells	Mcf2l
1.33764e-184	1.895	0.886	0.572	2.55703e-180	Endothelial Cells	Ptprm
1.17471e-178	1.76458	0.419	0.057	2.24557e-174	Endothelial Cells	Ablim3
2.15277e-178	1.91432	0.71	0.237	4.11524e-174	Endothelial Cells	Arhgap31
8.45031e-177	1.8326	0.902	0.622	1.61536e-172	Endothelial Cells	Ptprg
2.15361e-176	1.75733	0.818	0.352	4.11683e-172	Endothelial Cells	Heg1
1.05037e-171	2.19305	0.662	0.208	2.00788e-167	Endothelial Cells	Pdgfd
2.6469e-169	1.90773	0.671	0.21	5.05981e-165	Endothelial Cells	Itpkb
6.98053e-167	1.89625	0.68	0.222	1.3344e-162	Endothelial Cells	Plcb1
0	2.87873	0.801	0.115	0	Smooth Muscle	Trpc3
0	2.72092	0.736	0.076	0	Smooth Muscle	Pde8b
0	2.25416	0.699	0.048	0	Smooth Muscle	Rgs5
0	2.21607	0.584	0.042	0	Smooth Muscle	Rerg
1.83054e-301	2.20672	0.719	0.08	3.49926e-297	Smooth Muscle	Ano1
3.09404e-294	2.28129	0.612	0.053	5.91457e-290	Smooth Muscle	Plxdc1
8.37978e-282	2.19588	0.626	0.06	1.60188e-277	Smooth Muscle	Lin7a
3.67433e-281	2.35963	0.699	0.084	7.02384e-277	Smooth Muscle	Il34
3.76459e-255	2.25174	0.938	0.233	7.19638e-251	Smooth Muscle	Cacna1c
1.71717e-253	2.09898	0.789	0.132	3.28254e-249	Smooth Muscle	Notch3
3.05839e-252	2.18028	0.803	0.146	5.84642e-248	Smooth Muscle	Gucy1a2
1.77754e-224	1.33235	0.354	0.016	3.39795e-220	Smooth Muscle	Cfap54
3.66484e-222	1.60744	0.567	0.061	7.00571e-218	Smooth Muscle	Mrvi1
1.52338e-219	1.82158	0.733	0.132	2.9121e-215	Smooth Muscle	Pdgfrb
4.76047e-216	2.40247	0.958	0.353	9.10011e-212	Smooth Muscle	Dlc1
3.95084e-213	1.85449	0.612	0.087	7.55243e-209	Smooth Muscle	Egflam
1.11052e-211	1.87287	0.758	0.147	2.12287e-207	Smooth Muscle	Pde3a
3.09324e-209	1.17723	0.312	0.012	5.91304e-205	Smooth Muscle	Kcnj8
6.45175e-209	1.21798	0.354	0.018	1.23332e-204	Smooth Muscle	Slc4a8
7.71809e-209	1.57879	0.469	0.043	1.47539e-204	Smooth Muscle	Chn1
2.67833e-208	1.93432	0.725	0.137	5.1199e-204	Smooth Muscle	Myo1b
3.73097e-207	1.62969	0.75	0.145	7.13212e-203	Smooth Muscle	Carmn
5.53133e-207	1.3906	0.357	0.019	1.05737e-202	Smooth Muscle	Cpm
9.08275e-205	2.04455	0.719	0.136	1.73626e-200	Smooth Muscle	Slc24a3
4.13029e-196	1.77308	0.626	0.099	7.89547e-192	Smooth Muscle	Adap2
5.1287e-260	2.1616	0.659	0.06	9.80402e-256	Tenocytes	Mkx
6.12762e-255	2.09002	0.622	0.053	1.17136e-250	Tenocytes	Col11a1
3.13977e-209	1.66544	0.468	0.033	6.00199e-205	Tenocytes	Ptgis
9.72128e-203	2.09275	0.569	0.058	1.85832e-198	Tenocytes	Col12a1
1.12081e-201	2.71559	0.88	0.199	2.14255e-197	Tenocytes	Itgbl1
1.04556e-186	1.12646	0.36	0.019	1.9987e-182	Tenocytes	Grik4
1.91637e-185	1.85177	0.532	0.054	3.66334e-181	Tenocytes	Edil3
9.63559e-183	1.73079	0.599	0.072	1.84194e-178	Tenocytes	Npas3
2.84748e-180	2.17725	0.581	0.072	5.44325e-176	Tenocytes	Thbs4
1.00489e-178	1.45563	0.363	0.021	1.92095e-174	Tenocytes	Fbn2
1.54824e-178	1.3157	0.401	0.027	2.95961e-174	Tenocytes	Atp6v0a4
4.54062e-172	1.07951	0.401	0.029	8.67985e-168	Tenocytes	Cercam
5.33336e-160	1.52399	0.468	0.047	1.01953e-155	Tenocytes	Ntng1
1.6439e-149	1.55905	0.566	0.083	3.14247e-145	Tenocytes	Loxl3
5.5416e-148	2.9765	0.659	0.131	1.05933e-143	Tenocytes	Kirrel3
3.28066e-145	1.8893	0.464	0.054	6.2713e-141	Tenocytes	Fat3
1.13297e-141	1.43629	0.434	0.046	2.16579e-137	Tenocytes	Cdh2
5.2222e-141	1.69561	0.603	0.104	9.98275e-137	Tenocytes	Srgap3
4.544e-140	1.5897	0.719	0.153	8.68631e-136	Tenocytes	Eya2
1.32429e-137	1.1551	0.292	0.018	2.53151e-133	Tenocytes	Insc
2.90401e-135	1.64812	0.412	0.044	5.5513e-131	Tenocytes	Crispld1
1.15209e-134	2.08649	0.502	0.072	2.20234e-130	Tenocytes	Nlgn1
1.71667e-134	1.65845	0.644	0.123	3.28159e-130	Tenocytes	Col1a1
6.62781e-133	1.77778	0.79	0.211	1.26697e-128	Tenocytes	Col1a2
8.21742e-129	2.21565	0.453	0.06	1.57084e-124	Tenocytes	Ptprt
1.44492e-285	2.40872	0.798	0.079	2.7621e-281	Myotendinous Junction	Adamts20
4.22982e-278	1.29096	0.5	0.021	8.08572e-274	Myotendinous Junction	Scel
1.80771e-262	2.48104	0.744	0.074	3.45562e-258	Myotendinous Junction	Slc24a2
2.4783e-257	1.73911	0.504	0.025	4.73753e-253	Myotendinous Junction	Ankrd1
4.99539e-248	1.58917	0.697	0.064	9.54918e-244	Myotendinous Junction	AC114585.2
2.68265e-238	1.06085	0.454	0.021	5.12815e-234	Myotendinous Junction	Fgf9
1.67778e-227	1.24472	0.408	0.017	3.20725e-223	Myotendinous Junction	Tigd4
4.13235e-215	1.56348	0.63	0.06	7.89941e-211	Myotendinous Junction	Atp1b4
2.06415e-213	1.68087	0.777	0.104	3.94583e-209	Myotendinous Junction	Gm12092
4.69113e-193	1.50162	0.559	0.052	8.96757e-189	Myotendinous Junction	Atp13a5
5.60782e-189	1.85542	0.727	0.106	1.07199e-184	Myotendinous Junction	Slc22a4
1.65145e-175	1.47216	0.517	0.048	3.15691e-171	Myotendinous Junction	Npnt
1.76355e-173	0.839625	0.239	0.005	3.3712e-169	Myotendinous Junction	Gm30228
5.21736e-165	1.38532	0.622	0.078	9.97351e-161	Myotendinous Junction	Fgf7
4.58067e-164	0.966297	0.37	0.022	8.75642e-160	Myotendinous Junction	Fgd3
8.48962e-163	1.26877	0.605	0.076	1.62288e-158	Myotendinous Junction	Fbxl2
1.38639e-157	2.13878	0.777	0.156	2.65022e-153	Myotendinous Junction	Rgcc
1.66268e-156	2.248	0.815	0.183	3.17839e-152	Myotendinous Junction	Ncam1
2.45496e-154	0.599754	0.29	0.013	4.69289e-150	Myotendinous Junction	Uchl1
1.29188e-148	0.656196	0.214	0.005	2.46956e-144	Myotendinous Junction	Edar
2.01395e-148	2.20451	0.466	0.048	3.84986e-144	Myotendinous Junction	Thsd7b
1.21416e-144	0.45143	0.189	0.003	2.32098e-140	Myotendinous Junction	Gm36569
2.00164e-144	1.63189	0.756	0.155	3.82634e-140	Myotendinous Junction	Sel1l3
5.0981e-142	1.57513	0.731	0.14	9.74554e-138	Myotendinous Junction	Col22a1
2.23275e-139	1.59975	0.492	0.057	4.26812e-135	Myotendinous Junction	Col24a1
6.80025e-296	1.82551	0.458	0.014	1.29994e-291	Immune Cells	Adgre1
1.57924e-279	2.60131	0.749	0.068	3.01887e-275	Immune Cells	Mrc1
2.24003e-272	2.05558	0.537	0.027	4.28204e-268	Immune Cells	Dock2
8.63877e-255	1.64685	0.405	0.013	1.65139e-250	Immune Cells	Epsti1
5.63532e-233	2.06792	0.608	0.05	1.07725e-228	Immune Cells	Tbxas1
1.64266e-217	3.14059	0.696	0.081	3.14011e-213	Immune Cells	F13a1
2.76142e-208	1.5708	0.414	0.02	5.27874e-204	Immune Cells	Ptprc
1.88712e-204	1.45241	0.366	0.015	3.60742e-200	Immune Cells	Kcnk13
6.58536e-204	1.90758	0.577	0.05	1.25886e-199	Immune Cells	Inpp5d
3.01182e-200	1.73631	0.467	0.031	5.75739e-196	Immune Cells	Fyb
4.81434e-197	1.17496	0.278	0.006	9.2031e-193	Immune Cells	Spi1
8.34241e-193	2.37868	0.678	0.086	1.59474e-188	Immune Cells	Arhgap15
1.10955e-191	1.35813	0.357	0.015	2.12101e-187	Immune Cells	Ikzf1
5.71881e-190	1.42333	0.308	0.01	1.09321e-185	Immune Cells	Ly86
5.54703e-189	1.40032	0.383	0.019	1.06037e-184	Immune Cells	Csf1r
1.17862e-185	1.39885	0.357	0.016	2.25304e-181	Immune Cells	Lcp1
9.14881e-184	1.64488	0.449	0.031	1.74889e-179	Immune Cells	Arhgap45
3.24173e-181	3.01875	0.775	0.138	6.19689e-177	Immune Cells	Mctp1
1.21962e-180	1.3522	0.313	0.012	2.33142e-176	Immune Cells	Alox5
5.40036e-178	1.52718	0.357	0.018	1.03233e-173	Immune Cells	Cd163
1.80704e-172	1.75717	0.388	0.024	3.45434e-168	Immune Cells	March1
8.65168e-171	1.87708	0.568	0.063	1.65386e-166	Immune Cells	Stab1
1.20756e-169	1.74166	0.551	0.058	2.30837e-165	Immune Cells	Nrros
8.83932e-166	1.52754	0.335	0.017	1.68972e-161	Immune Cells	Bank1
6.67838e-165	1.14211	0.247	0.006	1.27664e-160	Immune Cells	Pik3ap1
0	2.64987	0.917	0.04	0	Smooth Muscle #2	Dgkg
0	2.55489	0.876	0.027	0	Smooth Muscle #2	Slc38a11
0	2.21426	0.81	0.019	0	Smooth Muscle #2	Olfr78
0	2.21108	0.587	0.013	0	Smooth Muscle #2	Tmem132d
0	2.11834	0.653	0.017	0	Smooth Muscle #2	Gm973
0	2.02929	0.826	0.037	0	Smooth Muscle #2	Myocd
1.60032e-289	1.90218	0.752	0.033	3.05918e-285	Smooth Muscle #2	Rbpms2
2.61214e-282	1.13556	0.372	0.004	4.99336e-278	Smooth Muscle #2	Susd5
3.67596e-282	1.37624	0.57	0.016	7.02697e-278	Smooth Muscle #2	Slc6a17
4.41687e-279	0.945955	0.355	0.003	8.44328e-275	Smooth Muscle #2	Trpv1
1.96057e-278	2.46744	0.818	0.045	3.74782e-274	Smooth Muscle #2	Itga8
2.34849e-276	1.79066	0.587	0.018	4.48938e-272	Smooth Muscle #2	Trpc6
6.52794e-273	1.63408	0.711	0.031	1.24788e-268	Smooth Muscle #2	Tmem51
1.64296e-264	1.51717	0.545	0.016	3.14068e-260	Smooth Muscle #2	Gm13052
1.10012e-257	2.77673	0.926	0.07	2.10298e-253	Smooth Muscle #2	Ppm1e
3.42111e-257	2.64792	0.934	0.072	6.53979e-253	Smooth Muscle #2	Acta2
6.38633e-256	2.00248	0.711	0.034	1.22081e-251	Smooth Muscle #2	Gna14
1.56286e-255	2.14688	0.678	0.032	2.98757e-251	Smooth Muscle #2	Ryr2
6.20297e-245	1.26786	0.504	0.015	1.18576e-240	Smooth Muscle #2	Nkd1
4.85971e-238	1.59583	0.479	0.014	9.28983e-234	Smooth Muscle #2	Cdh6
1.085e-237	2.27945	0.818	0.056	2.07409e-233	Smooth Muscle #2	Lmod1
7.79591e-230	1.54696	0.62	0.028	1.49027e-225	Smooth Muscle #2	Map3k7cl
8.38769e-230	3.50981	1	0.106	1.60339e-225	Smooth Muscle #2	Myh11
1.7043e-220	2.17648	0.901	0.077	3.25794e-216	Smooth Muscle #2	Mrvi1
2.14601e-214	1.4469	0.595	0.028	4.10231e-210	Smooth Muscle #2	Tagln
0	2.69563	0.824	0.021	0	Adipocytes	Cidec
0	2.49673	0.797	0.014	0	Adipocytes	Ctcflos
0	2.42974	0.784	0.017	0	Adipocytes	Plin1
0	2.20867	0.716	0.01	0	Adipocytes	Ankef1
0	1.73742	0.608	0.009	0	Adipocytes	Lgals12
0	1.50522	0.486	0.003	0	Adipocytes	Gm35552
6.86046e-284	2.51083	0.689	0.017	1.31144e-279	Adipocytes	Smoc1
6.81045e-273	1.73426	0.527	0.009	1.30189e-268	Adipocytes	Slc7a10
2.22469e-266	2.55811	0.73	0.022	4.25271e-262	Adipocytes	Acvr1c
6.23441e-265	2.55107	0.743	0.023	1.19177e-260	Adipocytes	Prkar2b
7.96654e-262	2.36042	0.703	0.02	1.52288e-257	Adipocytes	Nrg4
8.00129e-259	1.12478	0.257	0	1.52953e-254	Adipocytes	Gm5627
1.15763e-251	1.85631	0.581	0.013	2.21292e-247	Adipocytes	Pck1
1.00963e-249	1.57326	0.473	0.007	1.93001e-245	Adipocytes	Cyp2e1
4.79004e-239	1.02363	0.324	0.002	9.15665e-235	Adipocytes	Lep
1.60844e-231	1.38584	0.5	0.01	3.07469e-227	Adipocytes	Ces1d
3.67378e-228	0.976086	0.284	0.002	7.02279e-224	Adipocytes	Gm48832
6.50781e-218	2.54637	0.703	0.026	1.24403e-213	Adipocytes	Tshr
7.24235e-212	1.14646	0.405	0.006	1.38445e-207	Adipocytes	A530020G20Rik
1.19512e-209	1.34591	0.473	0.01	2.28459e-205	Adipocytes	Tusc5
3.70054e-208	0.919264	0.257	0.001	7.07396e-204	Adipocytes	Gm17268
1.07462e-204	1.17217	0.378	0.006	2.05424e-200	Adipocytes	Gm29669
1.78515e-204	2.80644	0.595	0.019	3.4125e-200	Adipocytes	Tmem45b
2.35007e-198	1.62046	0.5	0.013	4.49239e-194	Adipocytes	Pnpla3
7.75717e-191	2.29742	0.554	0.018	1.48286e-186	Adipocytes	St6galnac5
0	2.11361	0.493	0.004	0	Satellite Cells	Gm26834
2.48669e-236	1.8689	0.549	0.012	4.75355e-232	Satellite Cells	Fgfr4
9.22089e-236	2.56641	0.761	0.028	1.76266e-231	Satellite Cells	Pax7
4.82012e-210	3.08346	0.704	0.027	9.21414e-206	Satellite Cells	Hs6st3
5.57355e-204	2.10598	0.451	0.009	1.06544e-199	Satellite Cells	Calcr
5.93772e-195	2.76894	0.831	0.045	1.13506e-190	Satellite Cells	Pde1c
4.45214e-168	2.01872	0.648	0.029	8.51071e-164	Satellite Cells	Megf10
3.98684e-157	2.82685	0.887	0.067	7.62125e-153	Satellite Cells	Tenm4
3.14609e-109	1.94221	0.408	0.017	6.01407e-105	Satellite Cells	Hs6st2
7.5318e-96	1.62829	0.521	0.035	1.43978e-91	Satellite Cells	Chodl
3.02043e-76	0.9484	0.225	0.007	5.77386e-72	Satellite Cells	Scn5a
1.08568e-71	1.65807	0.549	0.053	2.07538e-67	Satellite Cells	Clmn
3.2844e-69	1.59591	0.465	0.039	6.27845e-65	Satellite Cells	Sytl2
2.49813e-66	2.0269	0.69	0.1	4.77542e-62	Satellite Cells	Peg3
4.25799e-66	1.0326	0.225	0.008	8.13958e-62	Satellite Cells	Chrdl2
4.58475e-65	1.00567	0.183	0.005	8.7642e-61	Satellite Cells	Usp29
8.84375e-64	1.211	0.31	0.018	1.69057e-59	Satellite Cells	Zim1
1.50587e-61	1.71139	0.563	0.067	2.87862e-57	Satellite Cells	Gxylt2
4.56825e-58	1.40447	0.408	0.035	8.73268e-54	Satellite Cells	Dtx4
7.56341e-55	1.06876	0.211	0.009	1.44582e-50	Satellite Cells	Rhoh
4.24732e-53	1.87796	0.634	0.099	8.11917e-49	Satellite Cells	Iqgap2
1.28823e-51	1.02522	0.254	0.015	2.46259e-47	Satellite Cells	Gm44626
7.17786e-49	2.02129	0.901	0.279	1.37212e-44	Satellite Cells	Tanc2
5.67935e-48	1.24244	0.817	0.168	1.08567e-43	Satellite Cells	Notch3
2.80398e-45	1.88135	0.761	0.178	5.36009e-41	Satellite Cells	Sema6a
5.91028e-163	3.48181	0.725	0.029	1.12981e-158	FAPs #2	Tenm2
4.45795e-147	1.17435	0.216	0.001	8.52181e-143	FAPs #2	9130410C08Rik
3.82879e-125	0.950843	0.235	0.003	7.31912e-121	FAPs #2	Cldn1
8.63785e-68	0.971476	0.176	0.003	1.65121e-63	FAPs #2	Hcn4
7.62173e-62	0.933899	0.196	0.005	1.45697e-57	FAPs #2	Bmp7
1.63689e-56	0.936543	0.196	0.005	3.12908e-52	FAPs #2	Moxd1
1.93622e-54	2.14766	0.51	0.046	3.70128e-50	FAPs #2	Gfra1
3.12053e-54	1.80404	0.294	0.014	5.9652e-50	FAPs #2	Unc13c
1.13795e-48	2.52568	0.471	0.044	2.1753e-44	FAPs #2	Itgb4
2.19845e-44	1.79081	0.49	0.052	4.20255e-40	FAPs #2	Dock5
6.74331e-43	1.41256	0.196	0.008	1.28905e-38	FAPs #2	Scube1
1.53595e-41	1.84754	0.451	0.046	2.93612e-37	FAPs #2	Gna14
4.24878e-41	1.6629	0.412	0.039	8.12196e-37	FAPs #2	Ralgps2
1.04604e-36	1.5012	0.392	0.039	1.9996e-32	FAPs #2	Cttnbp2
4.41469e-35	1.08242	0.275	0.02	8.43912e-31	FAPs #2	Chrdl1
1.79002e-34	1.25837	0.353	0.034	3.42181e-30	FAPs #2	Gm29683
4.63595e-34	2.0533	0.51	0.073	8.86208e-30	FAPs #2	Clstn2
1.23643e-33	1.26435	0.157	0.006	2.36356e-29	FAPs #2	Sorcs3
1.43585e-33	1.21094	0.157	0.006	2.74477e-29	FAPs #2	Lef1
1.48748e-31	1.06286	0.118	0.004	2.84347e-27	FAPs #2	Chst9
2.48002e-30	1.71117	0.588	0.109	4.7408e-26	FAPs #2	Sorcs2
4.81446e-30	1.40622	0.333	0.034	9.20332e-26	FAPs #2	Lrfn2
1.54165e-29	1.47409	0.294	0.028	2.94701e-25	FAPs #2	Ksr2
3.49257e-27	2.63063	0.294	0.03	6.67639e-23	FAPs #2	Asic2
5.31958e-27	0.994036	0.176	0.011	1.01689e-22	FAPs #2	Dkk3
0	2.50786	0.761	0.005	0	Undefined	Mmrn1
0	2.04444	0.609	0.004	0	Undefined	Adgrg3
9.85051e-302	1.38184	0.413	0.002	1.88302e-297	Undefined	Dtx1
1.12878e-268	1.73566	0.565	0.007	2.15777e-264	Undefined	Apba2
5.65537e-250	1.28581	0.37	0.002	1.08108e-245	Undefined	Susd4
6.31961e-243	1.42559	0.413	0.003	1.20806e-238	Undefined	Il7
5.50488e-215	1.72791	0.435	0.005	1.05231e-210	Undefined	Pkhd1l1
3.40174e-209	1.84329	0.565	0.01	6.50277e-205	Undefined	Klhl4
1.35323e-199	1.62405	0.5	0.008	2.58683e-195	Undefined	Sh3gl3
3.43753e-194	2.46871	0.783	0.025	6.57119e-190	Undefined	Flt4
1.07895e-189	2.81739	0.696	0.02	2.06253e-185	Undefined	D5Ertd615e
3.00958e-170	2.54412	0.739	0.026	5.75312e-166	Undefined	Pard6g
2.4068e-169	1.34479	0.304	0.003	4.60084e-165	Undefined	Clca3a1
3.23837e-158	1.16541	0.348	0.005	6.19047e-154	Undefined	Slc45a3
3.36393e-156	0.723962	0.174	0	6.43049e-152	Undefined	Duox2
8.20343e-150	2.42571	0.696	0.026	1.56817e-145	Undefined	Sema3d
1.12197e-146	1.02162	0.239	0.002	2.14476e-142	Undefined	Ccl21a
1.43169e-124	1.99566	0.457	0.013	2.73681e-120	Undefined	Gpm6a
1.39063e-108	1.85422	0.522	0.02	2.65833e-104	Undefined	Megf6
2.59234e-97	2.89832	0.935	0.087	4.95552e-93	Undefined	Reln
4.04772e-91	1.43909	0.261	0.005	7.73761e-87	Undefined	Tc2n
5.46279e-91	0.872283	0.261	0.005	1.04427e-86	Undefined	Sgsm1
1.30364e-88	2.23256	0.652	0.042	2.49205e-84	Undefined	Sema3a
5.98856e-84	1.30723	0.413	0.016	1.14477e-79	Undefined	Dmtn
1.44122e-80	1.12699	0.304	0.009	2.75504e-76	Undefined	Fgf12
0	3.15964	0.818	0.011	0	Schwann Cells	Mpz
0	3.12021	0.795	0.009	0	Schwann Cells	Hcn1
0	2.63033	0.659	0.003	0	Schwann Cells	9530059O14Rik
0	2.16252	0.545	0.003	0	Schwann Cells	Ugt8a
0	1.77122	0.545	0.003	0	Schwann Cells	Bcas1
1.6264e-296	2.79399	0.591	0.006	3.10902e-292	Schwann Cells	Ankfn1
5.95554e-249	2.98222	0.864	0.022	1.13846e-244	Schwann Cells	Prx
1.86727e-238	1.23019	0.295	0.001	3.56947e-234	Schwann Cells	Sept3
6.10786e-231	1.94236	0.523	0.007	1.16758e-226	Schwann Cells	Gldn
3.1823e-225	1.98641	0.659	0.013	6.08329e-221	Schwann Cells	Fa2h
1.32905e-211	2.37109	0.636	0.013	2.5406e-207	Schwann Cells	Shc4
3.69552e-192	1.02208	0.25	0.001	7.06436e-188	Schwann Cells	Cldn19
7.28319e-183	1.20246	0.273	0.002	1.39226e-178	Schwann Cells	Mag
9.83191e-183	1.22775	0.273	0.002	1.87947e-178	Schwann Cells	Slc9a3
1.01596e-175	2.60269	0.432	0.006	1.9421e-171	Schwann Cells	A330069K06Rik
7.34876e-167	1.69032	0.409	0.006	1.40479e-162	Schwann Cells	Kcna1
6.19028e-161	1.2319	0.386	0.005	1.18333e-156	Schwann Cells	Sox10
4.94331e-150	1.4154	0.318	0.004	9.44963e-146	Schwann Cells	Gjc3
6.74659e-145	1.93348	0.523	0.014	1.28968e-140	Schwann Cells	Nfasc
7.4596e-130	1.21301	0.318	0.005	1.42598e-125	Schwann Cells	Rasgef1a
2.6402e-119	2.26536	0.523	0.017	5.04702e-115	Schwann Cells	Frmd3
1.22739e-117	0.916421	0.25	0.003	2.34628e-113	Schwann Cells	Kif19a
2.01956e-114	1.62435	0.432	0.012	3.86059e-110	Schwann Cells	Kif1a
2.22679e-113	1.11683	0.273	0.004	4.25672e-109	Schwann Cells	Cfap100
2.80192e-110	1.78099	0.591	0.025	5.35616e-106	Schwann Cells	Sh3tc2
0	2.27324	0.71	0.005	0	Neuronal	Kcnh8
1.06832e-303	3.06913	0.806	0.01	2.04221e-299	Neuronal	Chl1
5.41066e-278	2.24683	0.645	0.006	1.0343e-273	Neuronal	Rasgef1c
3.16777e-208	1.78445	0.387	0.003	6.05551e-204	Neuronal	Gm42825
4.36206e-207	2.5712	0.677	0.011	8.33851e-203	Neuronal	Gm2164
1.09766e-185	3.53676	0.968	0.029	2.09828e-181	Neuronal	Cdh19
8.33321e-180	1.67771	0.484	0.006	1.59298e-175	Neuronal	Sox10
7.31644e-173	1.63121	0.387	0.004	1.39861e-168	Neuronal	Nkx2-2os
7.58815e-169	1.79664	0.484	0.006	1.45055e-164	Neuronal	Ajap1
2.36297e-162	3.18072	0.839	0.025	4.51706e-158	Neuronal	Grik2
4.80782e-154	1.30117	0.29	0.002	9.19062e-150	Neuronal	Gm2115
5.7814e-150	1.61219	0.548	0.01	1.10517e-145	Neuronal	Kcna2
5.44262e-147	1.95524	0.581	0.012	1.04041e-142	Neuronal	Ptprz1
1.85767e-146	1.80259	0.548	0.011	3.55113e-142	Neuronal	Stk32a
1.14555e-144	1.74855	0.484	0.008	2.18983e-140	Neuronal	Prima1
8.9045e-134	1.55118	0.323	0.003	1.70218e-129	Neuronal	Adam11
6.32984e-128	2.62082	0.774	0.028	1.21001e-123	Neuronal	Adam23
8.99397e-117	0.515458	0.129	0	1.71929e-112	Neuronal	Slitrk1
9.60634e-114	0.698883	0.161	0.001	1.83635e-109	Neuronal	Kcnj10
1.04132e-113	0.680094	0.161	0.001	1.99058e-109	Neuronal	Gm47990
1.61049e-111	1.42867	0.355	0.005	3.07861e-107	Neuronal	Kcna6
7.22771e-109	2.04802	0.484	0.012	1.38165e-104	Neuronal	Ncam2
1.06306e-107	1.40803	0.387	0.007	2.03214e-103	Neuronal	Ptn
2.84375e-93	1.33634	0.226	0.002	5.43611e-89	Neuronal	Gfra3
2.49869e-88	1.42126	0.355	0.007	4.77649e-84	Neuronal	Kcna1

## Sheet: 24 month TA - Figure 4a
p_val	avg_logFC	pct.1	pct.2	p_val_adj	cluster	gene
0	1.49505	0.887	0.343	0	Type IIb Myonuclei	Tpm1
0	1.48728	0.774	0.26	0	Type IIb Myonuclei	Pfkfb3
0	1.46616	0.946	0.422	0	Type IIb Myonuclei	Mylk4
0	1.45421	0.672	0.178	0	Type IIb Myonuclei	Atp2a1
0	1.3842	0.743	0.198	0	Type IIb Myonuclei	Actn3
0	1.35716	0.912	0.435	0	Type IIb Myonuclei	Eya4
0	1.3331	0.703	0.246	0	Type IIb Myonuclei	Ampd1
0	1.31641	0.735	0.221	0	Type IIb Myonuclei	Prkag3
0	1.29415	0.978	0.525	0	Type IIb Myonuclei	Pde4d
0	1.24293	0.628	0.193	0	Type IIb Myonuclei	Pygm
0	1.22993	0.775	0.259	0	Type IIb Myonuclei	Cadm1
0	1.22797	0.956	0.343	0	Type IIb Myonuclei	Myh4
0	1.20062	0.53	0.139	0	Type IIb Myonuclei	F830016B08Rik
0	1.19228	0.86	0.33	0	Type IIb Myonuclei	Sorbs2
0	1.12848	0.743	0.298	0	Type IIb Myonuclei	Mybpc2
0	1.09832	0.746	0.29	0	Type IIb Myonuclei	Plcd4
0	1.038	0.666	0.249	0	Type IIb Myonuclei	Amd1
0	1.03087	0.794	0.373	0	Type IIb Myonuclei	Pde4b
0	1.01146	0.484	0.113	0	Type IIb Myonuclei	Pld5
0	1.00095	0.997	0.74	0	Type IIb Myonuclei	Trdn
0	0.989887	0.765	0.323	0	Type IIb Myonuclei	Pvalb
0	0.950983	0.941	0.602	0	Type IIb Myonuclei	Jph1
0	0.904958	0.897	0.526	0	Type IIb Myonuclei	Phkg1
0	0.875733	0.959	0.652	0	Type IIb Myonuclei	Gm26740
0	0.809197	0.968	0.703	0	Type IIb Myonuclei	Rbfox1
0	1.37151	0.823	0.314	0	Type IIx Myonuclei	Hk2
0	1.2528	0.767	0.331	0	Type IIx Myonuclei	Ppargc1a
0	1.24882	0.906	0.377	0	Type IIx Myonuclei	Nr4a3
0	1.12777	0.876	0.404	0	Type IIx Myonuclei	Nos1
0	1.09885	0.889	0.391	0	Type IIx Myonuclei	Ptpn3
0	1.06582	0.846	0.398	0	Type IIx Myonuclei	Fam134b
0	1.05667	0.901	0.378	0	Type IIx Myonuclei	Agbl1
0	1.04485	0.948	0.454	0	Type IIx Myonuclei	Ugp2
0	1.03457	0.948	0.412	0	Type IIx Myonuclei	Actn2
0	1.02862	0.919	0.552	0	Type IIx Myonuclei	Samd4
0	1.0075	0.862	0.454	0	Type IIx Myonuclei	Ankrd33b
0	0.969943	0.942	0.479	0	Type IIx Myonuclei	Ank2
0	0.858999	0.9	0.436	0	Type IIx Myonuclei	Sorbs1
0	0.806515	0.976	0.688	0	Type IIx Myonuclei	Filip1l
0	0.800105	0.932	0.493	0	Type IIx Myonuclei	Esrrg
1.40401e-277	0.874681	0.745	0.327	2.73446e-273	Type IIx Myonuclei	Nr4a1
4.65777e-275	0.966206	0.572	0.189	9.07148e-271	Type IIx Myonuclei	Vegfa
2.58884e-272	0.863467	0.886	0.54	5.04202e-268	Type IIx Myonuclei	Tbc1d1
9.6672e-270	0.855177	0.837	0.462	1.88278e-265	Type IIx Myonuclei	Optn
2.20612e-261	0.85484	0.779	0.378	4.29665e-257	Type IIx Myonuclei	Ckmt2
4.38384e-249	0.794961	0.801	0.427	8.53798e-245	Type IIx Myonuclei	Ppargc1b
4.46069e-248	0.941027	0.69	0.31	8.68763e-244	Type IIx Myonuclei	Prkag2
2.17891e-247	1.07117	0.623	0.252	4.24364e-243	Type IIx Myonuclei	Myh1
9.38553e-243	0.745111	0.812	0.436	1.82793e-238	Type IIx Myonuclei	2310016D03Rik
1.32459e-238	0.703641	0.866	0.507	2.57977e-234	Type IIx Myonuclei	Adk
2.69183e-264	0.80906	0.839	0.378	5.2426e-260	Type IIb Myonuclei #2 (intermediate)	Myh4
4.11135e-224	0.651035	0.924	0.544	8.00726e-220	Type IIb Myonuclei #2 (intermediate)	Pde4d
4.55159e-169	0.518236	0.954	0.711	8.86468e-165	Type IIb Myonuclei #2 (intermediate)	Rbfox1
2.462e-163	0.467734	0.973	0.75	4.795e-159	Type IIb Myonuclei #2 (intermediate)	Trdn
1.91321e-155	0.517639	0.937	0.709	3.72616e-151	Type IIb Myonuclei #2 (intermediate)	Sox6
1.04483e-152	0.585944	0.889	0.619	2.03491e-148	Type IIb Myonuclei #2 (intermediate)	Jph1
1.93127e-146	0.524731	0.929	0.766	3.76134e-142	Type IIb Myonuclei #2 (intermediate)	Zbtb16
7.71309e-142	0.516868	0.812	0.459	1.5022e-137	Type IIb Myonuclei #2 (intermediate)	Mylk4
5.69445e-129	0.583549	0.635	0.342	1.10905e-124	Type IIb Myonuclei #2 (intermediate)	Myhas
3.94346e-120	0.545338	0.835	0.593	7.68028e-116	Type IIb Myonuclei #2 (intermediate)	Mbnl1
7.86201e-115	0.648838	0.735	0.482	1.53121e-110	Type IIb Myonuclei #2 (intermediate)	Ky
1.01249e-110	0.380311	0.979	0.788	1.97193e-106	Type IIb Myonuclei #2 (intermediate)	Ttn
9.47409e-110	0.678903	0.529	0.27	1.84517e-105	Type IIb Myonuclei #2 (intermediate)	Tnnt3
1.51119e-109	0.49527	0.816	0.549	2.94319e-105	Type IIb Myonuclei #2 (intermediate)	Phkg1
1.01596e-107	0.459634	0.876	0.628	1.97869e-103	Type IIb Myonuclei #2 (intermediate)	Ryr1
4.63295e-107	0.437469	0.766	0.474	9.02313e-103	Type IIb Myonuclei #2 (intermediate)	Eya4
3.81051e-103	0.437541	0.894	0.671	7.42134e-99	Type IIb Myonuclei #2 (intermediate)	Gm26740
6.04842e-101	0.547142	0.743	0.496	1.17799e-96	Type IIb Myonuclei #2 (intermediate)	Phka1
1.66835e-97	0.799077	0.534	0.306	3.24928e-93	Type IIb Myonuclei #2 (intermediate)	Trim63
5.40539e-97	0.490211	0.851	0.668	1.05275e-92	Type IIb Myonuclei #2 (intermediate)	Cmya5
7.60776e-88	0.595312	0.668	0.452	1.48169e-83	Type IIb Myonuclei #2 (intermediate)	Npc1
1.04157e-87	0.583072	0.779	0.602	2.02857e-83	Type IIb Myonuclei #2 (intermediate)	Pdlim5
2.24684e-87	0.473371	0.591	0.338	4.37595e-83	Type IIb Myonuclei #2 (intermediate)	Mybpc2
1.31847e-86	0.435696	0.817	0.6	2.56785e-82	Type IIb Myonuclei #2 (intermediate)	Rnf150
1.00519e-78	0.319808	0.967	0.778	1.95771e-74	Type IIb Myonuclei #2 (intermediate)	Neb
0	1.97104	0.673	0.146	0	Type IIx Myonuclei #2 (intermediate)	Ankrd2
0	1.66628	0.892	0.315	0	Type IIx Myonuclei #2 (intermediate)	Ppara
0	1.54028	0.817	0.255	0	Type IIx Myonuclei #2 (intermediate)	Prune2
0	1.52621	0.982	0.398	0	Type IIx Myonuclei #2 (intermediate)	Agbl1
0	1.50671	0.622	0.109	0	Type IIx Myonuclei #2 (intermediate)	Gm20757
0	1.44584	0.804	0.262	0	Type IIx Myonuclei #2 (intermediate)	4831440D22Rik
0	1.40038	0.984	0.453	0	Type IIx Myonuclei #2 (intermediate)	Sorbs1
0	1.37	0.872	0.394	0	Type IIx Myonuclei #2 (intermediate)	Acss2
0	1.36253	0.816	0.326	0	Type IIx Myonuclei #2 (intermediate)	Lmcd1
0	1.35428	0.426	0.048	0	Type IIx Myonuclei #2 (intermediate)	Myoz2
0	1.34892	0.743	0.257	0	Type IIx Myonuclei #2 (intermediate)	Myh1
0	1.3262	0.906	0.38	0	Type IIx Myonuclei #2 (intermediate)	Cd36
0	1.27679	0.927	0.452	0	Type IIx Myonuclei #2 (intermediate)	Qk
0	1.25891	0.782	0.306	0	Type IIx Myonuclei #2 (intermediate)	Lpl
0	1.24289	0.942	0.418	0	Type IIx Myonuclei #2 (intermediate)	Mybpc1
0	1.22501	0.641	0.148	0	Type IIx Myonuclei #2 (intermediate)	Lmod2
0	1.21767	0.986	0.513	0	Type IIx Myonuclei #2 (intermediate)	Esrrg
0	1.18774	0.88	0.388	0	Type IIx Myonuclei #2 (intermediate)	Ckmt2
0	1.13343	0.914	0.419	0	Type IIx Myonuclei #2 (intermediate)	Ptpn3
0	1.12284	0.664	0.145	0	Type IIx Myonuclei #2 (intermediate)	Esrrb
0	1.10279	0.96	0.444	0	Type IIx Myonuclei #2 (intermediate)	Actn2
0	1.05986	0.957	0.506	0	Type IIx Myonuclei #2 (intermediate)	Ank2
0	1.05483	0.693	0.216	0	Type IIx Myonuclei #2 (intermediate)	Tbc1d4
0	1.0404	0.92	0.521	0	Type IIx Myonuclei #2 (intermediate)	Adk
0	1.0162	0.821	0.332	0	Type IIx Myonuclei #2 (intermediate)	Inpp4b
0	2.56791	0.736	0.127	0	FAPs	Abca8a
0	2.26516	0.736	0.172	0	FAPs	Plxdc2
0	2.25709	0.756	0.182	0	FAPs	Egfr
0	2.209	0.796	0.302	0	FAPs	Arhgap24
0	2.11584	0.635	0.083	0	FAPs	Hmcn2
0	2.10306	0.587	0.048	0	FAPs	Lvrn
0	2.05565	0.563	0.077	0	FAPs	Fbn1
0	2.01736	0.608	0.101	0	FAPs	Naaladl2
0	1.94335	0.743	0.227	0	FAPs	Bicc1
0	1.89812	0.744	0.158	0	FAPs	Slit3
0	1.87936	0.613	0.082	0	FAPs	Col5a2
0	1.86867	0.538	0.05	0	FAPs	Dcn
0	1.78511	0.502	0.066	0	FAPs	Thsd7a
0	1.76913	0.762	0.187	0	FAPs	Rbms3
0	1.75482	0.564	0.06	0	FAPs	Tnxb
0	1.73635	0.601	0.115	0	FAPs	Col5a3
0	1.73323	0.499	0.045	0	FAPs	Ust
0	1.69677	0.486	0.067	0	FAPs	Dapk1
0	1.64262	0.515	0.056	0	FAPs	Col3a1
0	1.64059	0.416	0.033	0	FAPs	Bmper
0	1.59052	0.448	0.061	0	FAPs	Col15a1
0	1.57891	0.677	0.168	0	FAPs	Rhoj
0	1.56724	0.769	0.216	0	FAPs	Tshz2
0	1.56711	0.371	0.039	0	FAPs	Fndc1
0	1.56554	0.449	0.042	0	FAPs	Clmp
0	3.07628	0.966	0.186	0	Smooth Muscle	Dlc1
0	2.70207	0.937	0.133	0	Smooth Muscle	Cacna1c
0	2.69707	0.822	0.071	0	Smooth Muscle	Lin7a
0	2.66616	0.822	0.121	0	Smooth Muscle	Opcml
0	2.59726	0.811	0.15	0	Smooth Muscle	Pid1
0	2.59368	0.808	0.086	0	Smooth Muscle	Trpc3
0	2.56411	0.793	0.058	0	Smooth Muscle	Pde8b
0	2.56279	0.892	0.131	0	Smooth Muscle	Pde3a
0	2.54475	0.862	0.091	0	Smooth Muscle	Gucy1a2
0	2.46259	0.947	0.358	0	Smooth Muscle	Kalrn
0	2.35425	0.739	0.061	0	Smooth Muscle	Slc24a3
0	2.35206	0.726	0.057	0	Smooth Muscle	Il34
0	2.34375	0.944	0.447	0	Smooth Muscle	Mast4
0	2.28898	0.869	0.163	0	Smooth Muscle	Cald1
0	2.27874	0.798	0.084	0	Smooth Muscle	Notch3
0	2.25949	0.794	0.098	0	Smooth Muscle	Cacnb2
0	2.22106	0.818	0.091	0	Smooth Muscle	Eps8
0	2.20653	0.663	0.062	0	Smooth Muscle	Slc35f1
0	2.20489	0.941	0.206	0	Smooth Muscle	Ebf1
0	2.19653	0.887	0.179	0	Smooth Muscle	Sox5
0	2.18675	0.663	0.057	0	Smooth Muscle	Rgs5
0	2.18641	0.68	0.049	0	Smooth Muscle	Trabd2b
0	2.17774	0.603	0.032	0	Smooth Muscle	Rerg
0	2.12651	0.617	0.029	0	Smooth Muscle	Plxdc1
0	2.10252	0.777	0.089	0	Smooth Muscle	Myo1b
0	2.64889	0.733	0.109	0	Endothelial Cells	Flt1
0	2.46719	0.622	0.07	0	Endothelial Cells	Cyyr1
0	2.37067	0.547	0.069	0	Endothelial Cells	Dach1
0	2.31518	0.598	0.061	0	Endothelial Cells	Adgrl4
0	2.26141	0.695	0.129	0	Endothelial Cells	Itpkb
0	2.22392	0.608	0.051	0	Endothelial Cells	Ablim3
0	2.19847	0.742	0.148	0	Endothelial Cells	Ablim1
0	2.17837	0.643	0.054	0	Endothelial Cells	Shank3
0	2.14659	0.608	0.056	0	Endothelial Cells	Prkch
0	2.04578	0.608	0.072	0	Endothelial Cells	Adgrf5
0	2.02734	0.505	0.063	0	Endothelial Cells	St6galnac3
0	1.99163	0.575	0.086	0	Endothelial Cells	Fli1
0	1.92157	0.397	0.03	0	Endothelial Cells	Aqp1
0	1.89921	0.555	0.068	0	Endothelial Cells	Ptprb
0	1.88471	0.562	0.068	0	Endothelial Cells	Pecam1
0	1.79553	0.492	0.058	0	Endothelial Cells	Hspa12b
0	1.78197	0.485	0.057	0	Endothelial Cells	Eng
0	1.73678	0.467	0.025	0	Endothelial Cells	Mcf2l
0	1.71446	0.385	0.033	0	Endothelial Cells	Lnx1
0	1.62156	0.34	0.025	0	Endothelial Cells	Gm12002
0	1.52401	0.352	0.018	0	Endothelial Cells	Slc28a2
0	1.51918	0.385	0.026	0	Endothelial Cells	Podxl
0	1.49396	0.348	0.023	0	Endothelial Cells	Cdh5
0	1.48676	0.345	0.021	0	Endothelial Cells	Kdr
0	1.37299	0.365	0.026	0	Endothelial Cells	Ushbp1
0	2.72582	0.574	0.045	0	Myotendinous Junction	Ankrd1
0	2.70986	0.732	0.048	0	Myotendinous Junction	Col22a1
0	2.25373	0.548	0.049	0	Myotendinous Junction	Slc24a2
0	2.06317	0.408	0.019	0	Myotendinous Junction	Fras1
0	1.50878	0.39	0.019	0	Myotendinous Junction	Med12l
5.63791e-302	1.35053	0.357	0.018	1.09804e-297	Myotendinous Junction	AC114585.2
4.92048e-299	1.98058	0.571	0.056	9.58312e-295	Myotendinous Junction	Adamts20
2.59909e-291	0.944852	0.232	0.006	5.06199e-287	Myotendinous Junction	Scel
6.64868e-259	0.967941	0.214	0.006	1.2949e-254	Myotendinous Junction	2310043O21Rik
3.89976e-252	1.95655	0.464	0.042	7.59516e-248	Myotendinous Junction	Map3k7cl
4.30931e-246	1.9294	0.836	0.174	8.39282e-242	Myotendinous Junction	Ldlrad3
7.14958e-232	1.26759	0.259	0.012	1.39245e-227	Myotendinous Junction	Prom1
1.27903e-224	0.684374	0.155	0.003	2.49103e-220	Myotendinous Junction	Gm12092
8.75878e-216	2.1112	0.753	0.155	1.70586e-211	Myotendinous Junction	Rgcc
1.1157e-209	0.561509	0.155	0.003	2.17294e-205	Myotendinous Junction	Tigd4
2.15854e-207	1.48886	0.53	0.069	4.20396e-203	Myotendinous Junction	Usp6nl
2.71202e-203	2.56213	0.896	0.287	5.28194e-199	Myotendinous Junction	Lama2
4.22082e-198	1.03277	0.304	0.021	8.22047e-194	Myotendinous Junction	Fgf7
2.07772e-182	1.8672	0.702	0.158	4.04656e-178	Myotendinous Junction	Col24a1
4.00897e-175	0.408353	0.125	0.002	7.80787e-171	Myotendinous Junction	St8sia1
4.00748e-173	1.64114	0.807	0.21	7.80497e-169	Myotendinous Junction	App
6.48275e-157	1.01873	0.241	0.017	1.26258e-152	Myotendinous Junction	Tmem266
4.75733e-152	1.65528	0.759	0.227	9.26537e-148	Myotendinous Junction	Atp13a5
3.86697e-151	2.81178	0.908	0.448	7.5313e-147	Myotendinous Junction	Xirp2
4.77315e-143	0.868711	0.241	0.019	9.29618e-139	Myotendinous Junction	Cd86
0	3.26748	0.833	0.028	0	Satellite Cells	Hs6st3
0	2.68478	0.792	0.014	0	Satellite Cells	Pax7
0	2.14428	0.651	0.024	0	Satellite Cells	Tenm4
0	1.95367	0.536	0.017	0	Satellite Cells	Chodl
0	1.68632	0.438	0.004	0	Satellite Cells	Gm26834
0	1.68223	0.391	0.009	0	Satellite Cells	Tshr
0	1.63814	0.406	0.012	0	Satellite Cells	Frem1
0	1.58677	0.464	0.019	0	Satellite Cells	Fgfr4
0	1.46857	0.422	0.011	0	Satellite Cells	Megf10
0	1.27048	0.323	0.006	0	Satellite Cells	Ptprz1
0	1.09656	0.214	0.002	0	Satellite Cells	Calcr
5.537e-285	0.944585	0.245	0.004	1.07839e-280	Satellite Cells	Drp2
1.9521e-283	1.68513	0.464	0.022	3.80192e-279	Satellite Cells	Ryr3
1.15589e-282	1.45903	0.406	0.016	2.2512e-278	Satellite Cells	Cacna1d
1.13047e-263	1.06915	0.255	0.005	2.20171e-259	Satellite Cells	Prox1
3.09368e-261	1.50998	0.448	0.022	6.02525e-257	Satellite Cells	Clmn
6.08967e-256	0.976565	0.271	0.007	1.18602e-251	Satellite Cells	Crlf1
3.0937e-222	2.18361	0.557	0.045	6.0253e-218	Satellite Cells	Kirrel3
1.63842e-193	1.69744	0.594	0.059	3.19098e-189	Satellite Cells	Thsd4
1.35519e-186	1.63612	0.464	0.036	2.63937e-182	Satellite Cells	Col19a1
1.47808e-186	1.95101	0.661	0.078	2.87871e-182	Satellite Cells	Sema6a
4.1922e-182	1.38879	0.323	0.016	8.16474e-178	Satellite Cells	Gxylt2
1.17139e-168	1.04765	0.193	0.005	2.28141e-164	Satellite Cells	Sv2b
3.71545e-164	1.35922	0.406	0.031	7.23622e-160	Satellite Cells	Bmp4
3.85646e-158	1.31065	0.406	0.032	7.51085e-154	Satellite Cells	Sytl2
0	2.29487	0.456	0.014	0	Immune Cells	F13a1
0	1.43775	0.319	0.006	0	Immune Cells	Adgre1
0	1.42251	0.312	0.005	0	Immune Cells	Arhgap45
9.08675e-307	1.33265	0.262	0.004	1.76974e-302	Immune Cells	Epsti1
1.26979e-298	1.27724	0.281	0.005	2.47304e-294	Immune Cells	Bank1
2.87737e-286	1.35547	0.3	0.006	5.60396e-282	Immune Cells	Cd163
8.22218e-283	1.20775	0.238	0.003	1.60135e-278	Immune Cells	Ikzf1
1.56769e-277	1.04841	0.244	0.004	3.05323e-273	Immune Cells	Arhgap30
7.14194e-274	0.897675	0.181	0.001	1.39096e-269	Immune Cells	Gm21188
7.12485e-272	2.64408	0.65	0.043	1.38764e-267	Immune Cells	Mctp1
1.89853e-260	0.928901	0.225	0.003	3.69758e-256	Immune Cells	Csf1r
1.0359e-259	1.57353	0.45	0.019	2.01752e-255	Immune Cells	Inpp5d
6.76107e-247	1.18495	0.269	0.006	1.31679e-242	Immune Cells	Rbm47
1.40488e-245	1.58308	0.338	0.01	2.73614e-241	Immune Cells	Dock2
1.50762e-222	1.44411	0.244	0.005	2.93624e-218	Immune Cells	Ptprc
1.81866e-216	0.958024	0.181	0.002	3.54202e-212	Immune Cells	Pik3ap1
1.9127e-215	1.03249	0.262	0.007	3.72518e-211	Immune Cells	Prkcb
5.20173e-207	0.844291	0.169	0.002	1.01309e-202	Immune Cells	Spi1
8.34226e-206	0.989022	0.206	0.004	1.62474e-201	Immune Cells	Cyth4
3.93636e-191	0.898001	0.188	0.003	7.66646e-187	Immune Cells	Fgd2
3.43935e-184	1.00678	0.162	0.002	6.69847e-180	Immune Cells	Cd84
1.75603e-182	0.898906	0.188	0.004	3.42005e-178	Immune Cells	Pld4
1.74426e-175	0.858176	0.144	0.002	3.39713e-171	Immune Cells	Cd74
2.00244e-167	1.53258	0.394	0.024	3.89995e-163	Immune Cells	Nrros
4.79576e-161	1.49442	0.319	0.016	9.34023e-157	Immune Cells	Fyb
0	2.96146	0.926	0.057	0	Smooth Muscle #2	Thsd4
0	2.78717	0.912	0.056	0	Smooth Muscle #2	Ppm1e
0	2.70319	0.838	0.026	0	Smooth Muscle #2	Dgkg
0	2.60242	0.868	0.04	0	Smooth Muscle #2	Acta2
0	2.58753	0.779	0.017	0	Smooth Muscle #2	Itga8
0	2.39711	0.757	0.013	0	Smooth Muscle #2	Slc38a11
0	2.34317	0.779	0.016	0	Smooth Muscle #2	Myocd
0	2.29623	0.743	0.019	0	Smooth Muscle #2	Ccdc3
0	2.27697	0.787	0.047	0	Smooth Muscle #2	Gm4876
0	2.25789	0.801	0.009	0	Smooth Muscle #2	Olfr78
0	2.20313	0.647	0.019	0	Smooth Muscle #2	Mamdc2
0	2.11195	0.654	0.031	0	Smooth Muscle #2	Rgs6
0	2.06922	0.61	0.011	0	Smooth Muscle #2	Gm973
0	2.05885	0.735	0.039	0	Smooth Muscle #2	Prdm16
0	1.86052	0.721	0.02	0	Smooth Muscle #2	Rbpms2
0	1.83979	0.515	0.011	0	Smooth Muscle #2	Trpc6
0	1.78	0.581	0.012	0	Smooth Muscle #2	Ngf
0	1.74237	0.515	0.014	0	Smooth Muscle #2	Rgs7bp
0	1.73913	0.426	0.007	0	Smooth Muscle #2	Tmem132d
0	1.72355	0.662	0.029	0	Smooth Muscle #2	Wtip
0	1.6729	0.588	0.018	0	Smooth Muscle #2	Adcy5
0	1.48974	0.559	0.02	0	Smooth Muscle #2	Tmem51
0	1.44273	0.522	0.013	0	Smooth Muscle #2	Tagln
0	1.44168	0.515	0.012	0	Smooth Muscle #2	Lbh
0	1.43984	0.529	0.016	0	Smooth Muscle #2	Slc6a17
0	1.83222	0.408	0.01	0	Endothelial Cells #2	Myrip
7.18635e-307	1.03211	0.238	0.002	1.39961e-302	Endothelial Cells #2	Bmx
1.20832e-266	1.31799	0.285	0.005	2.35333e-262	Endothelial Cells #2	Plcg2
1.22962e-249	1.12298	0.262	0.004	2.39481e-245	Endothelial Cells #2	Stmn2
2.56095e-244	3.20584	0.731	0.053	4.98771e-240	Endothelial Cells #2	Eln
2.24768e-232	2.03315	0.731	0.054	4.37759e-228	Endothelial Cells #2	Fgd5
3.05526e-229	1.10777	0.262	0.005	5.95042e-225	Endothelial Cells #2	Sema3g
3.18862e-224	1.09404	0.246	0.004	6.21016e-220	Endothelial Cells #2	Megf6
1.08955e-219	2.0942	0.685	0.05	2.122e-215	Endothelial Cells #2	Rasgrf2
1.69588e-205	3.03971	0.869	0.099	3.30289e-201	Endothelial Cells #2	Ldb2
5.94582e-201	1.233	0.292	0.008	1.15801e-196	Endothelial Cells #2	Shtn1
1.44677e-199	1.54195	0.285	0.008	2.81773e-195	Endothelial Cells #2	St8sia6
4.97443e-197	2.40543	0.823	0.087	9.6882e-193	Endothelial Cells #2	Pecam1
2.70476e-195	1.30715	0.3	0.009	5.26779e-191	Endothelial Cells #2	Hoxb6
2.30821e-187	1.26372	0.308	0.01	4.49547e-183	Endothelial Cells #2	She
1.1152e-185	2.32151	0.8	0.087	2.17197e-181	Endothelial Cells #2	Ptprb
1.37992e-181	1.66838	0.5	0.031	2.68754e-177	Endothelial Cells #2	Rgs3
2.32118e-180	1.67287	0.385	0.017	4.52072e-176	Endothelial Cells #2	Vegfc
2.32328e-175	2.36232	0.754	0.079	4.52483e-171	Endothelial Cells #2	St6galnac3
3.4218e-175	1.53318	0.431	0.023	6.6643e-171	Endothelial Cells #2	Chn2
3.4943e-166	1.64441	0.438	0.025	6.8055e-162	Endothelial Cells #2	Nos3
9.10503e-149	0.761947	0.154	0.003	1.7733e-144	Endothelial Cells #2	Gata6
2.1542e-147	0.648737	0.146	0.002	4.19552e-143	Endothelial Cells #2	Kcnn4
8.53407e-147	0.956389	0.231	0.007	1.66209e-142	Endothelial Cells #2	Pkn3
3.96872e-146	0.946241	0.185	0.004	7.72948e-142	Endothelial Cells #2	Atp2b2
0	2.91179	0.792	0.029	0	Neuromuscular Juncion	Hs6st2
0	2.67064	0.632	0.013	0	Neuromuscular Juncion	Pdzrn4
0	2.66792	0.858	0.03	0	Neuromuscular Juncion	Etv5
0	2.66249	0.868	0.045	0	Neuromuscular Juncion	Col4a3
0	2.35697	0.689	0.007	0	Neuromuscular Juncion	B4galnt3
0	2.2285	0.84	0.035	0	Neuromuscular Juncion	Col13a1
0	2.22816	0.774	0.013	0	Neuromuscular Juncion	Colq
0	2.11568	0.934	0.029	0	Neuromuscular Juncion	Chrne
0	2.06223	0.547	0.011	0	Neuromuscular Juncion	Rps6ka1
0	1.84254	0.764	0.019	0	Neuromuscular Juncion	Ufsp1
0	1.63477	0.472	0.01	0	Neuromuscular Juncion	Gm13387
0	1.29874	0.377	0.007	0	Neuromuscular Juncion	Nkd2
0	1.00201	0.33	0.004	0	Neuromuscular Juncion	AC158981.1
0	0.83811	0.283	0.001	0	Neuromuscular Juncion	Crym
0	0.533661	0.236	0.001	0	Neuromuscular Juncion	Chrnd
1.00517e-283	3.98319	0.849	0.053	1.95767e-279	Neuromuscular Juncion	Ano4
2.73278e-269	3.25119	0.83	0.052	5.32235e-265	Neuromuscular Juncion	Ncam1
7.72349e-261	3.01946	0.708	0.037	1.50423e-256	Neuromuscular Juncion	Col19a1
1.10484e-251	1.36697	0.33	0.006	2.15178e-247	Neuromuscular Juncion	Hs3st3a1
4.85527e-249	0.699234	0.236	0.003	9.45613e-245	Neuromuscular Juncion	Prss55
9.526e-248	0.459675	0.179	0.001	1.85528e-243	Neuromuscular Juncion	Chrna1
7.58541e-240	0.70881	0.198	0.002	1.47733e-235	Neuromuscular Juncion	Tbx21
8.96605e-239	0.660906	0.283	0.005	1.74623e-234	Neuromuscular Juncion	Gm42456
2.1314e-232	1.37792	0.651	0.034	4.15111e-228	Neuromuscular Juncion	Ache
9.42619e-223	2.2698	0.755	0.05	1.83584e-218	Neuromuscular Juncion	Epb41l4a
0	2.08895	0.385	0.003	0	Schwann Cells	Mpz
0	1.79234	0.481	0.002	0	Schwann Cells	Kcna1
0	1.04685	0.231	0.001	0	Schwann Cells	Sox10
1.51137e-273	1.43481	0.25	0.001	2.94354e-269	Schwann Cells	Kcna6
3.67708e-264	0.588613	0.115	0	7.16148e-260	Schwann Cells	Gm13403
3.30092e-259	1.55621	0.385	0.005	6.42888e-255	Schwann Cells	Kcna2
3.66748e-233	1.15256	0.231	0.001	7.14279e-229	Schwann Cells	Bcas1
1.8994e-208	1.18463	0.192	0.001	3.69927e-204	Schwann Cells	Igsf11
2.39308e-202	1.74818	0.308	0.004	4.66077e-198	Schwann Cells	Rasgef1c
3.18664e-199	1.48876	0.25	0.002	6.20631e-195	Schwann Cells	9530059O14Rik
9.0765e-196	0.628076	0.135	0	1.76774e-191	Schwann Cells	Cldn19
3.46076e-183	2.06986	0.442	0.01	6.74018e-179	Schwann Cells	Reln
6.69301e-174	2.66538	0.346	0.006	1.30353e-169	Schwann Cells	Hcn1
6.90241e-162	1.23609	0.192	0.002	1.34431e-157	Schwann Cells	Ugt8a
1.1218e-160	1.45669	0.327	0.006	2.18482e-156	Schwann Cells	Mgat3
1.9281e-159	1.74153	0.346	0.007	3.75516e-155	Schwann Cells	Chl1
2.27655e-158	0.71158	0.115	0	4.43381e-154	Schwann Cells	Mag
6.75482e-155	1.35824	0.269	0.004	1.31557e-150	Schwann Cells	Nfasc
3.0062e-151	2.41614	0.538	0.019	5.85487e-147	Schwann Cells	Cdh19
1.20794e-150	1.06941	0.212	0.002	2.35258e-146	Schwann Cells	Snca
6.03442e-148	1.70711	0.308	0.006	1.17526e-143	Schwann Cells	Shc4
2.35615e-139	1.81357	0.423	0.012	4.58883e-135	Schwann Cells	Pex5l
2.13131e-134	0.599238	0.135	0.001	4.15094e-130	Schwann Cells	Gjc3
2.48317e-134	1.93015	0.423	0.013	4.83622e-130	Schwann Cells	Zfp536
2.05527e-133	0.884027	0.154	0.001	4.00284e-129	Schwann Cells	Kif19a
0	2.40881	0.75	0.003	0	Adipocytes	Ctcflos
0	2.39614	0.679	0.003	0	Adipocytes	Ankef1
0	2.31723	0.536	0.001	0	Adipocytes	Tmem45b
0	2.20279	0.786	0.002	0	Adipocytes	Cidec
0	2.1866	0.786	0.003	0	Adipocytes	Plin1
0	1.95694	0.643	0.001	0	Adipocytes	Cyp2e1
0	1.68567	0.571	0.001	0	Adipocytes	Slc7a10
0	1.62734	0.607	0.001	0	Adipocytes	Lgals12
0	1.60055	0.571	0.001	0	Adipocytes	Cfd
0	1.32049	0.286	0.001	0	Adipocytes	Pck1
0	1.12367	0.393	0	0	Adipocytes	Gm35552
0	1.09432	0.393	0.001	0	Adipocytes	Slc36a2
0	1.07494	0.393	0.002	0	Adipocytes	A530020G20Rik
0	1.01533	0.286	0	0	Adipocytes	Acsm5
0	0.902126	0.25	0	0	Adipocytes	Gm48832
0	0.880447	0.321	0.001	0	Adipocytes	Gm3289
0	0.779306	0.214	0	0	Adipocytes	Adipoq
0	0.778888	0.25	0	0	Adipocytes	Lep
0	0.761542	0.214	0	0	Adipocytes	Ly6h
0	0.297849	0.143	0	0	Adipocytes	Klhdc7a
2.89829e-307	0.740665	0.25	0.001	5.6447e-303	Adipocytes	Chdh
9.23562e-307	0.960699	0.286	0.001	1.79873e-302	Adipocytes	Gm29669
4.52387e-295	1.7809	0.536	0.004	8.81069e-291	Adipocytes	Prkar2b
1.4461e-294	2.57873	0.786	0.011	2.81643e-290	Adipocytes	Acvr1c
9.89817e-275	1.07228	0.321	0.001	1.92777e-270	Adipocytes	Cd1d1

## Sheet: 30 month TA - Figure 4b
p_val	avg_logFC	pct.1	pct.2	p_val_adj	cluster	gene
0	1.70155	0.942	0.287	0	Type IIb Myonuclei	Myh4
0	1.61124	0.902	0.377	0	Type IIb Myonuclei	Pde4d
0	1.41876	0.911	0.413	0	Type IIb Myonuclei	Mylk4
0	1.37417	0.833	0.356	0	Type IIb Myonuclei	Tpm1
0	1.24278	0.743	0.298	0	Type IIb Myonuclei	Sorbs2
0	1.21994	0.79	0.395	0	Type IIb Myonuclei	Phka1
0	1.20189	0.692	0.245	0	Type IIb Myonuclei	Actn3
0	1.16656	0.742	0.289	0	Type IIb Myonuclei	Atp2a1
0	1.16194	0.979	0.635	0	Type IIb Myonuclei	Trdn
0	1.15704	0.768	0.331	0	Type IIb Myonuclei	Pvalb
0	1.10487	0.76	0.334	0	Type IIb Myonuclei	Mybpc2
0	1.04813	0.888	0.519	0	Type IIb Myonuclei	Jph1
1.48668e-302	0.874859	0.923	0.618	2.78292e-298	Type IIb Myonuclei	Rbfox1
2.78525e-301	0.856328	0.922	0.59	5.21371e-297	Type IIb Myonuclei	Ryr1
7.03698e-277	1.22764	0.676	0.294	1.31725e-272	Type IIb Myonuclei	Ampd1
5.3133e-273	0.838688	0.899	0.593	9.94597e-269	Type IIb Myonuclei	Sox6
3.0071e-264	0.862598	0.867	0.518	5.62899e-260	Type IIb Myonuclei	Phkg1
1.2556e-236	1.01346	0.759	0.413	2.35036e-232	Type IIb Myonuclei	Eya4
5.97198e-230	0.930824	0.8	0.492	1.11789e-225	Type IIb Myonuclei	Mbnl1
2.49314e-226	0.97312	0.596	0.244	4.66691e-222	Type IIb Myonuclei	Sort1
1.50038e-223	1.01017	0.575	0.228	2.80856e-219	Type IIb Myonuclei	Amd1
2.70223e-223	0.931431	0.681	0.317	5.05831e-219	Type IIb Myonuclei	Pygm
1.57854e-217	0.719758	0.89	0.599	2.95488e-213	Type IIb Myonuclei	Pde4dip
1.92002e-216	0.936569	0.559	0.21	3.59408e-212	Type IIb Myonuclei	Cadm1
8.14751e-214	0.80645	0.84	0.532	1.52513e-209	Type IIb Myonuclei	Gm26740
0	1.9576	0.981	0.314	0	Type IIx Myonuclei	Agbl1
0	1.77754	0.822	0.205	0	Type IIx Myonuclei	4831440D22Rik
0	1.77408	0.864	0.296	0	Type IIx Myonuclei	Ppara
0	1.68554	0.82	0.209	0	Type IIx Myonuclei	Myh1
0	1.50143	0.981	0.385	0	Type IIx Myonuclei	Sorbs1
0	1.49217	0.886	0.346	0	Type IIx Myonuclei	Ptpn3
0	1.48276	0.879	0.314	0	Type IIx Myonuclei	Cd36
0	1.46933	0.783	0.279	0	Type IIx Myonuclei	Pank1
0	1.39479	0.981	0.429	0	Type IIx Myonuclei	Esrrg
0	1.29291	0.916	0.446	0	Type IIx Myonuclei	Ank2
0	1.20325	0.919	0.461	0	Type IIx Myonuclei	Adk
2.48402e-304	1.25774	0.468	0.071	4.64984e-300	Type IIx Myonuclei	Gm20757
3.13908e-303	1.09299	0.896	0.347	5.87605e-299	Type IIx Myonuclei	Actn2
9.40869e-299	1.19037	0.889	0.369	1.76121e-294	Type IIx Myonuclei	Mybpc1
1.11378e-291	1.30439	0.854	0.378	2.08489e-287	Type IIx Myonuclei	Ckmt2
1.48238e-279	1.04733	0.965	0.584	2.77488e-275	Type IIx Myonuclei	Filip1l
2.44805e-272	1.25452	0.658	0.187	4.5825e-268	Type IIx Myonuclei	Lpl
1.30958e-271	1.41704	0.747	0.271	2.45141e-267	Type IIx Myonuclei	Prune2
2.07627e-262	0.990254	0.516	0.107	3.88657e-258	Type IIx Myonuclei	Esrrb
1.69356e-249	1.04535	0.896	0.419	3.17018e-245	Type IIx Myonuclei	Ugp2
1.95301e-238	1.04535	0.792	0.317	3.65584e-234	Type IIx Myonuclei	Vegfa
2.51518e-234	1.02835	0.702	0.236	4.70816e-230	Type IIx Myonuclei	Tbc1d4
1.82076e-231	1.17223	0.812	0.397	3.40828e-227	Type IIx Myonuclei	Acss2
1.81729e-223	1.05279	0.845	0.432	3.40179e-219	Type IIx Myonuclei	Qk
1.35625e-219	1.00282	0.698	0.256	2.53876e-215	Type IIx Myonuclei	Atp1b1
0	1.75942	0.882	0.267	0	Nr4a3+ Myonuclei	Hk2
0	1.48889	0.858	0.305	0	Nr4a3+ Myonuclei	Nr4a3
6.69815e-239	1.15395	0.865	0.4	1.25383e-234	Nr4a3+ Myonuclei	Nos1
6.12338e-207	0.945399	0.893	0.428	1.14624e-202	Nr4a3+ Myonuclei	Ugp2
6.2518e-196	1.05989	0.841	0.437	1.17028e-191	Nr4a3+ Myonuclei	Optn
9.02264e-194	1.10865	0.787	0.363	1.68895e-189	Nr4a3+ Myonuclei	Fam134b
1.33224e-186	1.12297	0.772	0.341	2.49382e-182	Nr4a3+ Myonuclei	Trim63
9.86403e-186	1.32559	0.712	0.292	1.84645e-181	Nr4a3+ Myonuclei	Ppargc1a
1.419e-171	0.969382	0.767	0.374	2.65622e-167	Nr4a3+ Myonuclei	Map3k14
7.31488e-171	1.00215	0.822	0.446	1.36927e-166	Nr4a3+ Myonuclei	Ankrd33b
5.8704e-165	0.77063	0.823	0.367	1.09888e-160	Nr4a3+ Myonuclei	Actn2
1.14716e-151	0.865121	0.827	0.446	2.14736e-147	Nr4a3+ Myonuclei	Nr4a1
3.86232e-148	0.873881	0.859	0.512	7.22988e-144	Nr4a3+ Myonuclei	Samd4
3.10383e-145	0.851142	0.736	0.334	5.81005e-141	Nr4a3+ Myonuclei	Vegfa
2.90279e-144	1.11186	0.621	0.258	5.43373e-140	Nr4a3+ Myonuclei	Prkag2
1.11289e-135	0.726482	0.825	0.419	2.08323e-131	Nr4a3+ Myonuclei	Sorbs1
1.53935e-125	0.842403	0.739	0.382	2.8815e-121	Nr4a3+ Myonuclei	Irs2
4.27912e-121	0.94218	0.662	0.326	8.01008e-117	Nr4a3+ Myonuclei	Gramd4
1.1743e-108	0.737089	0.812	0.515	2.19817e-104	Nr4a3+ Myonuclei	Fhod3
1.81497e-108	0.861184	0.562	0.249	3.39745e-104	Nr4a3+ Myonuclei	Alpl
2.07956e-104	0.795025	0.821	0.55	3.89272e-100	Nr4a3+ Myonuclei	Tbc1d1
2.99015e-93	0.782079	0.715	0.421	5.59725e-89	Nr4a3+ Myonuclei	Ky
3.12165e-92	0.618575	0.795	0.472	5.84342e-88	Nr4a3+ Myonuclei	Ank2
4.5067e-91	0.712436	0.675	0.381	8.43609e-87	Nr4a3+ Myonuclei	Cacng1
7.83839e-89	0.683606	0.611	0.322	1.46727e-84	Nr4a3+ Myonuclei	Impact
0	2.41181	0.756	0.136	0	FAPs	Hmcn2
0	2.37265	0.864	0.24	0	FAPs	Arhgap24
0	2.34557	0.771	0.181	0	FAPs	Abca8a
0	2.29665	0.793	0.177	0	FAPs	Plxdc2
0	2.28936	0.812	0.214	0	FAPs	Egfr
0	2.16841	0.815	0.179	0	FAPs	Slit3
0	2.06897	0.714	0.12	0	FAPs	Tnxb
0	2.06053	0.604	0.097	0	FAPs	Lvrn
0	1.92993	0.746	0.215	0	FAPs	Bicc1
0	1.87083	0.696	0.123	0	FAPs	Nav1
0	1.84848	0.857	0.178	0	FAPs	Ebf1
0	1.76053	0.588	0.097	0	FAPs	Col5a2
0	1.71987	0.789	0.22	0	FAPs	Rbms3
0	1.69975	0.499	0.061	0	FAPs	Clmp
0	1.65913	0.482	0.05	0	FAPs	Bmper
0	1.6415	0.542	0.08	0	FAPs	Ust
0	1.63116	0.768	0.191	0	FAPs	Tshz2
0	1.61209	0.441	0.044	0	FAPs	Scara5
0	1.10409	0.84	0.164	0	FAPs	Dlc1
9.33785e-301	1.39014	0.407	0.04	1.74795e-296	FAPs	Pdgfra
5.60892e-297	1.64024	0.485	0.067	1.04993e-292	FAPs	Dcn
2.72098e-296	1.91056	0.535	0.089	5.0934e-292	FAPs	Thsd7a
3.09097e-296	1.50723	0.54	0.086	5.78599e-292	FAPs	Lrp1
1.35787e-281	1.74235	0.708	0.187	2.5418e-277	FAPs	Rhoj
5.08355e-281	2.01897	0.542	0.097	9.5159e-277	FAPs	Fbn1
2.48705e-101	0.85085	0.131	0.007	4.65552e-97	Immune Cells	Adgre1
2.81444e-79	1.89409	0.305	0.066	5.26835e-75	Immune Cells	Mctp1
6.55096e-64	0.9598	0.17	0.024	1.22627e-59	Immune Cells	Inpp5d
2.39161e-63	0.975016	0.149	0.018	4.47685e-59	Immune Cells	Dock2
6.63483e-58	0.973366	0.161	0.024	1.24197e-53	Immune Cells	Fyb
8.11055e-58	0.822325	0.119	0.012	1.51821e-53	Immune Cells	Prkcb
5.11186e-57	1.09944	0.555	0.253	9.5689e-53	Immune Cells	Acta1
1.37421e-54	0.954996	0.142	0.02	2.57238e-50	Immune Cells	Arhgap45
3.76672e-54	1.37783	0.159	0.025	7.05092e-50	Immune Cells	F13a1
5.98e-51	0.653417	0.103	0.01	1.1194e-46	Immune Cells	Ptprc
5.792e-50	1.05021	0.627	0.352	1.0842e-45	Immune Cells	Aldoa
6.50592e-49	0.948149	0.163	0.029	1.21784e-44	Immune Cells	Stab1
2.15361e-47	1.12703	0.191	0.041	4.03135e-43	Immune Cells	Mrc1
3.52482e-47	0.963541	0.175	0.034	6.5981e-43	Immune Cells	Nrros
2.41414e-39	0.781244	0.713	0.472	4.51903e-35	Immune Cells	Neat1
4.44279e-31	0.708284	0.121	0.025	8.31645e-27	Immune Cells	Dock8
9.43564e-31	1.03165	0.413	0.207	1.76626e-26	Immune Cells	Ccnd3
4.91725e-29	0.698063	0.119	0.025	9.2046e-25	Immune Cells	Iqgap2
7.58391e-28	0.814482	0.128	0.03	1.41963e-23	Immune Cells	Tbxas1
4.37224e-25	1.03567	0.228	0.088	8.1844e-21	Immune Cells	Slc9a9
1.22819e-24	0.748032	0.594	0.396	2.29905e-20	Immune Cells	Mylk2
3.08087e-24	0.880027	0.38	0.2	5.76708e-20	Immune Cells	Pid1
8.24513e-24	0.591542	0.103	0.022	1.54341e-19	Immune Cells	Syk
1.08542e-23	0.825743	0.501	0.322	2.0318e-19	Immune Cells	Ptp4a3
5.77378e-23	0.740336	0.441	0.242	1.08079e-18	Immune Cells	Tnni2
0	3.05572	0.969	0.19	0	Smooth Muscle	Dlc1
0	2.88638	0.966	0.269	0	Smooth Muscle	Kalrn
0	2.81354	0.92	0.138	0	Smooth Muscle	Cacna1c
0	2.70179	0.798	0.081	0	Smooth Muscle	Lin7a
0	2.66681	0.812	0.077	0	Smooth Muscle	Trpc3
0	2.54309	0.843	0.149	0	Smooth Muscle	Opcml
0	2.50969	0.807	0.113	0	Smooth Muscle	Pde3a
0	2.41047	0.701	0.061	0	Smooth Muscle	Il34
0	2.40677	0.855	0.156	0	Smooth Muscle	Cald1
0	2.36999	0.742	0.051	0	Smooth Muscle	Pde8b
0	2.3659	0.793	0.083	0	Smooth Muscle	Gucy1a2
0	2.2709	0.899	0.202	0	Smooth Muscle	Sox5
0	2.26278	0.781	0.104	0	Smooth Muscle	Eps8
0	2.25646	0.701	0.084	0	Smooth Muscle	Myo1b
0	2.20881	0.723	0.079	0	Smooth Muscle	Cacnb2
0	2.20777	0.658	0.051	0	Smooth Muscle	Slc35f1
0	2.17664	0.692	0.07	0	Smooth Muscle	Notch3
0	2.15344	0.624	0.037	0	Smooth Muscle	Plxdc1
0	2.0658	0.636	0.061	0	Smooth Muscle	Slc24a3
0	2.02983	0.581	0.041	0	Smooth Muscle	Rgs5
0	1.96904	0.54	0.027	0	Smooth Muscle	Rerg
0	1.92062	0.687	0.05	0	Smooth Muscle	Myh11
0	1.91545	0.723	0.099	0	Smooth Muscle	Pdgfrb
0	1.81195	0.581	0.046	0	Smooth Muscle	Mrvi1
0	1.79579	0.542	0.034	0	Smooth Muscle	Trabd2b
5.90796e-58	0.815633	0.855	0.396	1.10591e-53	Undefined	Agbl1
6.67476e-52	0.824618	0.926	0.629	1.24945e-47	Undefined	Filip1l
6.27707e-47	0.800326	0.649	0.278	1.17501e-42	Undefined	Cntfr
5.22333e-42	0.449287	0.166	0.026	9.77756e-38	Undefined	Aqp4
5.47546e-42	0.96512	0.78	0.496	1.02495e-37	Undefined	Cep85l
1.46314e-41	0.660595	0.939	0.669	2.73885e-37	Undefined	Tacc2
5.18518e-37	0.631451	0.514	0.204	9.70613e-33	Undefined	Nr6a1os
1.78613e-32	0.625608	0.584	0.282	3.34346e-28	Undefined	Klhl33
3.65008e-32	0.490811	0.199	0.045	6.83259e-28	Undefined	Lrrn1
4.20415e-32	0.483353	0.865	0.497	7.86975e-28	Undefined	Esrrg
6.52257e-32	0.612742	0.747	0.439	1.22096e-27	Undefined	2310016D03Rik
8.62708e-31	0.664793	0.686	0.398	1.6149e-26	Undefined	Pfkfb1
1.97274e-30	0.604532	0.76	0.434	3.69278e-26	Undefined	Mybpc1
2.91568e-30	0.520259	0.659	0.344	5.45786e-26	Undefined	Gatsl2
5.37282e-30	0.621309	0.486	0.211	1.00574e-25	Undefined	Gm12394
3.51961e-29	0.58555	0.845	0.574	6.58836e-25	Undefined	Mbnl1
1.46581e-27	0.594333	0.689	0.387	2.74385e-23	Undefined	Cd36
1.53204e-26	0.545417	0.861	0.618	2.86783e-22	Undefined	Ppp1r12b
2.41944e-26	0.80355	0.689	0.433	4.52894e-22	Undefined	Map2k6
3.34953e-26	0.365097	0.328	0.115	6.26998e-22	Undefined	Scn4b
1.70567e-25	0.39529	0.22	0.062	3.19284e-21	Undefined	Ces1d
5.63047e-25	0.62385	0.78	0.537	1.05397e-20	Undefined	Aldh1a1
8.21719e-25	0.566635	0.524	0.255	1.53818e-20	Undefined	Gm2163
4.54591e-24	0.421638	0.23	0.069	8.50948e-20	Undefined	Plbd1
5.64168e-24	0.50165	0.716	0.414	1.05607e-19	Undefined	Atp2a1
5.25332e-239	2.15282	0.769	0.111	9.83368e-235	Enah+ Myonuclei	Atf3
2.37286e-196	2.57684	0.962	0.299	4.44176e-192	Enah+ Myonuclei	Flnc
1.91357e-170	2.01456	0.898	0.257	3.58201e-166	Enah+ Myonuclei	Lmod2
1.24803e-162	2.18713	0.973	0.421	2.3362e-158	Enah+ Myonuclei	Nrap
5.60529e-156	1.94032	0.989	0.409	1.04925e-151	Enah+ Myonuclei	Actn2
8.94644e-141	2.18688	0.905	0.321	1.67468e-136	Enah+ Myonuclei	Lmcd1
9.92383e-120	2.36229	0.867	0.348	1.85764e-115	Enah+ Myonuclei	Xirp2
3.37444e-107	1.967	0.75	0.252	6.31662e-103	Enah+ Myonuclei	Fhl1
1.20201e-106	1.59541	0.932	0.429	2.25005e-102	Enah+ Myonuclei	Mybpc1
1.44809e-103	1.94582	0.902	0.431	2.71068e-99	Enah+ Myonuclei	Pdlim3
1.27445e-100	1.72175	0.898	0.448	2.38563e-96	Enah+ Myonuclei	Ifrd1
1.66067e-93	1.43407	0.826	0.328	3.10861e-89	Enah+ Myonuclei	Abra
9.36098e-92	1.65842	0.845	0.391	1.75228e-87	Enah+ Myonuclei	Rnf115
6.16452e-89	1.88747	0.648	0.194	1.15394e-84	Enah+ Myonuclei	Ankrd2
1.52115e-81	1.42712	0.886	0.467	2.84745e-77	Enah+ Myonuclei	Myl1
3.42834e-79	0.73017	0.402	0.073	6.41751e-75	Enah+ Myonuclei	Dnaja4
1.21684e-75	1.50975	0.727	0.285	2.2778e-71	Enah+ Myonuclei	Myh1
6.69148e-74	1.31746	0.818	0.399	1.25258e-69	Enah+ Myonuclei	Ppm1b
1.6628e-73	1.26284	0.481	0.118	3.1126e-69	Enah+ Myonuclei	Ehd4
5.254e-72	0.711122	0.439	0.095	9.83495e-68	Enah+ Myonuclei	Hspb7
8.78437e-72	1.46282	0.795	0.395	1.64435e-67	Enah+ Myonuclei	Usp28
9.32528e-72	1.4212	0.848	0.464	1.7456e-67	Enah+ Myonuclei	Fnip1
1.83947e-70	0.770183	0.303	0.048	3.4433e-66	Enah+ Myonuclei	Mustn1
2.30621e-70	1.23684	0.867	0.48	4.31699e-66	Enah+ Myonuclei	Qk
2.15417e-69	1.1156	0.299	0.048	4.0324e-65	Enah+ Myonuclei	Myoz2
0	2.23148	0.615	0.026	0	Endothelial Cells	Shank3
0	2.10925	0.573	0.037	0	Endothelial Cells	Prkch
1.19018e-292	2.66625	0.702	0.071	2.22789e-288	Endothelial Cells	Flt1
2.45587e-265	2.27428	0.534	0.041	4.59715e-261	Endothelial Cells	St6galnac3
8.13954e-265	1.54563	0.324	0.011	1.52364e-260	Endothelial Cells	Podxl
1.01756e-260	2.1231	0.557	0.046	1.90476e-256	Endothelial Cells	Pecam1
2.92467e-258	2.27779	0.496	0.035	5.47469e-254	Endothelial Cells	Cyyr1
7.29213e-250	1.99331	0.473	0.032	1.36501e-245	Endothelial Cells	Ablim3
1.14623e-249	2.202	0.481	0.034	2.14563e-245	Endothelial Cells	Adgrl4
3.58231e-248	2.09546	0.519	0.041	6.70572e-244	Endothelial Cells	Ptprb
6.44389e-228	1.71682	0.401	0.024	1.20623e-223	Endothelial Cells	Mcf2l
3.11725e-221	1.50171	0.374	0.021	5.83517e-217	Endothelial Cells	Ushbp1
8.93058e-196	2.02979	0.538	0.06	1.67171e-191	Endothelial Cells	Adgrf5
2.05118e-192	1.68343	0.37	0.025	3.83961e-188	Endothelial Cells	Lnx1
4.0062e-190	1.27428	0.275	0.012	7.49921e-186	Endothelial Cells	Erg
1.96447e-189	1.54269	0.374	0.026	3.6773e-185	Endothelial Cells	Fgd5
4.96815e-186	1.53984	0.309	0.017	9.29988e-182	Endothelial Cells	Rasgrf2
5.49683e-186	2.6514	0.775	0.165	1.02895e-181	Endothelial Cells	Mecom
3.60459e-180	1.2381	0.244	0.009	6.74742e-176	Endothelial Cells	Nova2
8.21499e-180	1.99857	0.565	0.075	1.53776e-175	Endothelial Cells	Fli1
2.08313e-179	2.0898	0.626	0.093	3.89941e-175	Endothelial Cells	Itpkb
1.55997e-178	1.55465	0.416	0.036	2.92011e-174	Endothelial Cells	Rin3
3.07186e-163	1.62222	0.431	0.044	5.75021e-159	Endothelial Cells	Elk3
4.8659e-152	1.12591	0.21	0.008	9.10848e-148	Endothelial Cells	Kdr
1.23118e-151	1.05141	0.229	0.011	2.30465e-147	Endothelial Cells	Kank3
0	2.87013	0.945	0.084	0	Myotendinous Junction	Col22a1
0	1.60194	0.506	0.017	0	Myotendinous Junction	Med12l
1.40938e-304	2.24261	0.511	0.027	2.63822e-300	Myotendinous Junction	Fras1
3.38789e-199	1.54632	0.586	0.063	6.34179e-195	Myotendinous Junction	Usp6nl
9.10553e-198	1.97712	0.506	0.046	1.70446e-193	Myotendinous Junction	Map3k7cl
1.09896e-197	2.14053	0.903	0.198	2.05714e-193	Myotendinous Junction	Ldlrad3
2.3641e-180	2.62557	0.962	0.293	4.42536e-176	Myotendinous Junction	Lama2
7.6504e-178	2.12183	0.684	0.104	1.43208e-173	Myotendinous Junction	Slc24a2
1.06131e-173	1.85929	0.527	0.06	1.98667e-169	Myotendinous Junction	Adamts20
7.54515e-173	1.11401	0.253	0.01	1.41238e-168	Myotendinous Junction	Tigd4
1.23322e-163	0.657807	0.173	0.004	2.30846e-159	Myotendinous Junction	Scel
1.35801e-156	1.21535	0.291	0.017	2.54205e-152	Myotendinous Junction	Prom1
2.29141e-151	1.80751	0.878	0.224	4.28928e-147	Myotendinous Junction	Pdzd2
6.0763e-149	0.588483	0.173	0.004	1.13742e-144	Myotendinous Junction	Fam184b
1.6474e-148	1.11891	0.236	0.011	3.08377e-144	Myotendinous Junction	Wdr95
1.02113e-147	1.09259	0.278	0.016	1.91146e-143	Myotendinous Junction	AC114585.2
1.76125e-141	0.469204	0.16	0.004	3.29689e-137	Myotendinous Junction	St8sia1
1.21296e-140	0.870023	0.165	0.004	2.27055e-136	Myotendinous Junction	Brinp2
9.34064e-139	1.84154	0.84	0.235	1.74848e-134	Myotendinous Junction	Atp13a5
1.13479e-136	2.36808	0.869	0.276	2.12422e-132	Myotendinous Junction	Atrnl1
2.89382e-130	1.84736	0.658	0.136	5.41693e-126	Myotendinous Junction	Col24a1
5.09783e-130	0.972132	0.287	0.02	9.54262e-126	Myotendinous Junction	Fgf7
2.20274e-129	0.999214	0.346	0.031	4.1233e-125	Myotendinous Junction	Net1
1.89877e-128	2.02695	0.835	0.241	3.5543e-124	Myotendinous Junction	Rgcc
4.52516e-128	2.26556	0.679	0.146	8.47064e-124	Myotendinous Junction	Ankrd1
0	1.0983	0.349	0.006	0	Ampd3+ Myonuclei	AC122397.1
1.71578e-284	1.74223	0.878	0.086	3.21177e-280	Ampd3+ Myonuclei	Ampd3
1.26564e-240	0.977515	0.476	0.024	2.36916e-236	Ampd3+ Myonuclei	Tnfrsf23
2.46658e-225	0.580198	0.254	0.005	4.6172e-221	Ampd3+ Myonuclei	Ces2c
9.254e-220	0.964576	0.402	0.018	1.73226e-215	Ampd3+ Myonuclei	Gadd45a
1.00805e-184	0.453052	0.164	0.002	1.88696e-180	Ampd3+ Myonuclei	Cd101
2.3226e-170	0.372762	0.148	0.001	4.34767e-166	Ampd3+ Myonuclei	Gm16150
4.62993e-169	0.558783	0.175	0.003	8.66676e-165	Ampd3+ Myonuclei	Rhbdl2
3.55855e-163	2.36113	0.587	0.068	6.66126e-159	Ampd3+ Myonuclei	5730419F03Rik
1.10332e-156	1.76288	0.307	0.016	2.0653e-152	Ampd3+ Myonuclei	Gm47782
3.98358e-154	0.81015	0.476	0.041	7.45687e-150	Ampd3+ Myonuclei	A330074K22Rik
1.88556e-152	0.521854	0.18	0.004	3.52959e-148	Ampd3+ Myonuclei	Gm47523
2.23469e-151	0.952916	0.46	0.039	4.18312e-147	Ampd3+ Myonuclei	Mfsd7a
4.3739e-147	2.06194	0.82	0.163	8.1875e-143	Ampd3+ Myonuclei	Dupd1
2.95411e-142	0.54558	0.19	0.005	5.52979e-138	Ampd3+ Myonuclei	Gm34006
1.31088e-140	1.56712	0.63	0.087	2.45384e-136	Ampd3+ Myonuclei	Nabp1
9.9379e-135	0.697713	0.222	0.009	1.86028e-130	Ampd3+ Myonuclei	Plekhh1
7.22186e-132	0.325383	0.138	0.002	1.35186e-127	Ampd3+ Myonuclei	AC122397.2
2.25726e-128	2.13187	0.942	0.304	4.22537e-124	Ampd3+ Myonuclei	Dapk2
1.88318e-127	0.414316	0.169	0.005	3.52513e-123	Ampd3+ Myonuclei	Aif1l
2.53552e-126	2.54383	0.979	0.407	4.74623e-122	Ampd3+ Myonuclei	Kcnq5
9.4605e-126	2.28211	0.958	0.335	1.77091e-121	Ampd3+ Myonuclei	Pvt1
7.51057e-125	1.24098	0.54	0.068	1.4059e-120	Ampd3+ Myonuclei	Tlr4
2.10995e-119	0.928293	0.508	0.061	3.94962e-115	Ampd3+ Myonuclei	Arrdc3
7.53529e-119	0.677858	0.354	0.029	1.41053e-114	Ampd3+ Myonuclei	Gprc5b
0	2.98714	0.73	0.021	0	Neuromuscular Junction	Pdzrn4
0	2.42556	0.68	0.01	0	Neuromuscular Junction	B4galnt3
0	2.07668	0.58	0.015	0	Neuromuscular Junction	Rps6ka1
0	1.6326	0.46	0.008	0	Neuromuscular Junction	Gm13387
0	1.51282	0.51	0.009	0	Neuromuscular Junction	Nkd2
0	1.17413	0.33	0.003	0	Neuromuscular Junction	Tbx21
0	1.05954	0.38	0.004	0	Neuromuscular Junction	AC158981.1
0	0.782826	0.3	0.001	0	Neuromuscular Junction	Crym
1.17793e-306	2.29514	0.71	0.026	2.20496e-302	Neuromuscular Junction	Etv5
1.86072e-299	3.22101	0.8	0.037	3.48308e-295	Neuromuscular Junction	Hs6st2
7.7892e-289	2.35461	0.75	0.033	1.45806e-284	Neuromuscular Junction	Colq
4.53609e-287	2.41793	0.77	0.035	8.49111e-283	Neuromuscular Junction	Epb41l4a
1.7192e-286	2.20118	0.84	0.043	3.21817e-282	Neuromuscular Junction	Col13a1
1.49795e-279	1.83385	0.69	0.028	2.80401e-275	Neuromuscular Junction	Ufsp1
1.26659e-274	1.95822	0.55	0.016	2.37093e-270	Neuromuscular Junction	Hs3st3a1
3.6661e-258	2.65539	0.83	0.048	6.86257e-254	Neuromuscular Junction	Col4a3
2.00371e-247	3.0015	0.76	0.041	3.75075e-243	Neuromuscular Junction	Col19a1
9.95621e-234	0.806191	0.24	0.002	1.8637e-229	Neuromuscular Junction	Prss55
8.7105e-231	2.04841	0.83	0.055	1.63052e-226	Neuromuscular Junction	Chrne
4.38787e-229	2.57534	0.46	0.014	8.21366e-225	Neuromuscular Junction	Fam19a4
6.02539e-218	0.750423	0.29	0.004	1.12789e-213	Neuromuscular Junction	Gm42456
1.00685e-217	3.84694	0.87	0.069	1.88473e-213	Neuromuscular Junction	Ano4
1.9519e-179	3.40972	0.84	0.079	3.65376e-175	Neuromuscular Junction	Ncam1
9.68704e-168	0.704813	0.17	0.001	1.81332e-163	Neuromuscular Junction	Tnnt2
1.34994e-158	0.852626	0.27	0.006	2.52695e-154	Neuromuscular Junction	Hs3st3b1
0	1.63846	0.39	0.003	0	Satellite Cells	Gm26834
2.37014e-296	2.53335	0.688	0.02	4.43666e-292	Satellite Cells	Pax7
2.02385e-285	1.29512	0.286	0.002	3.78844e-281	Satellite Cells	Calcr
1.42403e-273	3.0648	0.779	0.03	2.66564e-269	Satellite Cells	Hs6st3
4.41218e-222	1.77357	0.506	0.014	8.25916e-218	Satellite Cells	Fgfr4
8.22058e-217	2.26837	0.675	0.028	1.53881e-212	Satellite Cells	Tenm4
2.51449e-153	1.41556	0.377	0.011	4.70688e-149	Satellite Cells	Megf10
1.64715e-134	1.54335	0.312	0.009	3.08331e-130	Satellite Cells	Tshr
3.01119e-124	1.68721	0.519	0.03	5.63665e-120	Satellite Cells	Clmn
8.69311e-121	1.29518	0.26	0.007	1.62726e-116	Satellite Cells	Sv2b
4.93208e-111	1.8397	0.429	0.022	9.23236e-107	Satellite Cells	Chodl
1.74464e-109	2.18059	0.584	0.045	3.26579e-105	Satellite Cells	Kirrel3
1.84525e-105	1.49557	0.377	0.018	3.45413e-101	Satellite Cells	Ryr3
9.55079e-104	1.08944	0.221	0.005	1.78781e-99	Satellite Cells	Drp2
2.63405e-103	1.54275	0.364	0.017	4.93068e-99	Satellite Cells	Cacna1d
1.1091e-89	1.97709	0.532	0.045	2.07613e-85	Satellite Cells	Thsd4
1.92739e-80	1.13994	0.208	0.007	3.60788e-76	Satellite Cells	Ptprz1
7.44188e-77	1.24092	0.312	0.017	1.39305e-72	Satellite Cells	Sytl2
1.46328e-76	0.979898	0.208	0.007	2.7391e-72	Satellite Cells	Frem1
1.85382e-73	2.17305	0.61	0.073	3.47016e-69	Satellite Cells	Bmp6
2.29249e-73	0.85675	0.169	0.005	4.29131e-69	Satellite Cells	Prox1
1.41255e-70	1.23514	0.26	0.013	2.64415e-66	Satellite Cells	Lamc3
1.46861e-69	1.24887	0.299	0.017	2.74908e-65	Satellite Cells	Gxylt2
2.57909e-53	1.55335	0.481	0.061	4.82781e-49	Satellite Cells	Sema6a
3.07961e-51	0.811029	0.195	0.01	5.76472e-47	Satellite Cells	Dhcr24
8.33634e-202	1.47718	0.353	0.006	1.56048e-197	Tenocytes	Col11a1
1.16222e-179	1.84946	0.441	0.012	2.17557e-175	Tenocytes	Mkx
3.69864e-175	2.03327	0.426	0.011	6.92348e-171	Tenocytes	Col12a1
5.73638e-154	1.97362	0.471	0.017	1.07379e-149	Tenocytes	Edil3
2.03694e-153	1.36306	0.279	0.005	3.81296e-149	Tenocytes	Tnc
1.97985e-103	0.986379	0.191	0.003	3.70608e-99	Tenocytes	Fmod
4.47192e-101	2.65904	0.632	0.052	8.37099e-97	Tenocytes	Thbs4
1.44813e-90	1.6795	0.382	0.02	2.71076e-86	Tenocytes	Nlgn1
1.60952e-86	1.79704	0.426	0.026	3.01287e-82	Tenocytes	Npas3
6.19233e-78	2.51539	0.721	0.09	1.15914e-73	Tenocytes	Itgbl1
8.99985e-78	0.773554	0.162	0.003	1.68468e-73	Tenocytes	Zfp185
9.87647e-76	0.67379	0.162	0.004	1.84878e-71	Tenocytes	Cilp2
5.39928e-72	0.845178	0.132	0.002	1.01069e-67	Tenocytes	Atp6v0a4
1.21549e-69	0.500878	0.103	0.001	2.27528e-65	Tenocytes	Angptl7
1.52598e-69	0.715072	0.191	0.006	2.85648e-65	Tenocytes	Thbs2
1.3986e-67	1.51355	0.382	0.027	2.61804e-63	Tenocytes	Piezo2
3.16094e-66	2.88228	0.485	0.046	5.91696e-62	Tenocytes	Kirrel3
1.70407e-62	0.783451	0.132	0.003	3.18985e-58	Tenocytes	Col8a2
7.22939e-58	1.48049	0.441	0.042	1.35327e-53	Tenocytes	Mmp2
1.73645e-55	1.0933	0.25	0.014	3.25046e-51	Tenocytes	Cdh2
5.81157e-53	1.77591	0.618	0.092	1.08787e-48	Tenocytes	Ccbe1
7.93786e-52	1.839	0.5	0.06	1.48589e-47	Tenocytes	Nox4
3.51391e-50	1.42032	0.309	0.023	6.57769e-46	Tenocytes	Cilp
6.10831e-49	1.12761	0.294	0.022	1.14341e-44	Tenocytes	Dchs2
2.91198e-48	1.83231	0.676	0.122	5.45094e-44	Tenocytes	Ust
0	2.339	0.743	0.008	0	Smooth Muscle #2	Olfr78
0	2.20924	0.686	0.008	0	Smooth Muscle #2	Slc38a11
0	1.87413	0.629	0.006	0	Smooth Muscle #2	Trpc6
3.62706e-264	1.42814	0.429	0.003	6.7895e-260	Smooth Muscle #2	Cdh6
1.68344e-233	2.93264	0.857	0.02	3.15124e-229	Smooth Muscle #2	Dgkg
3.71656e-231	0.625923	0.2	0	6.95703e-227	Smooth Muscle #2	Gm34829
1.01309e-214	1.81127	0.571	0.009	1.89641e-210	Smooth Muscle #2	Tagln
1.60157e-211	0.654988	0.257	0.001	2.99798e-207	Smooth Muscle #2	Trpv1
2.03418e-193	1.86712	0.543	0.009	3.80779e-189	Smooth Muscle #2	Ngf
3.35029e-192	1.81732	0.429	0.005	6.2714e-188	Smooth Muscle #2	Tmem132d
2.25589e-177	2.2929	0.743	0.02	4.2228e-173	Smooth Muscle #2	Rgs6
8.60251e-174	1.99551	0.686	0.017	1.6103e-169	Smooth Muscle #2	Ccdc3
1.14731e-170	1.69228	0.486	0.008	2.14766e-166	Smooth Muscle #2	Gm13052
1.93331e-163	1.2337	0.429	0.006	3.61897e-159	Smooth Muscle #2	Cacna1g
4.28698e-163	1.84355	0.629	0.015	8.0248e-159	Smooth Muscle #2	Rbpms2
2.03996e-150	3.36528	0.971	0.045	3.81859e-146	Smooth Muscle #2	Thsd4
6.38305e-141	2.71612	0.8	0.032	1.19484e-136	Smooth Muscle #2	Acta2
8.45848e-138	1.91447	0.543	0.014	1.58334e-133	Smooth Muscle #2	Myocd
8.82906e-121	1.95081	0.543	0.016	1.65271e-116	Smooth Muscle #2	Mamdc2
1.48557e-120	2.59663	0.771	0.035	2.78083e-116	Smooth Muscle #2	Pip5k1b
1.74611e-119	1.91806	0.457	0.011	3.26855e-115	Smooth Muscle #2	Gm973
2.33106e-119	2.1491	0.486	0.013	4.36352e-115	Smooth Muscle #2	Itga8
2.40408e-118	0.556118	0.143	0.001	4.50019e-114	Smooth Muscle #2	P2rx1
1.16313e-116	2.82955	0.829	0.042	2.17726e-112	Smooth Muscle #2	Ppm1e
2.31529e-114	1.12256	0.4	0.009	4.334e-110	Smooth Muscle #2	Aoc3

## Sheet: All TA Integration - Figure 5a
p_val	avg_logFC	pct.1	pct.2	p_val_adj	cluster	gene
0	1.51898	0.932	0.5	0	Type IIb Myonuclei	Pde4d
0	1.48221	0.956	0.321	0	Type IIb Myonuclei	Myh4
0	1.45075	0.824	0.298	0	Type IIb Myonuclei	Mybpc2
0	1.38036	0.857	0.431	0	Type IIb Myonuclei	Eya4
0	1.37822	0.814	0.427	0	Type IIb Myonuclei	Mylk4
0	1.37177	0.888	0.404	0	Type IIb Myonuclei	Tpm1
0	1.30062	0.718	0.306	0	Type IIb Myonuclei	Ampd1
0	1.2887	0.709	0.243	0	Type IIb Myonuclei	Prkag3
0	1.26777	0.762	0.265	0	Type IIb Myonuclei	Actn3
0	1.21575	0.841	0.46	0	Type IIb Myonuclei	Phka1
0	1.18641	0.791	0.316	0	Type IIb Myonuclei	Pvalb
0	1.15902	0.55	0.376	0	Type IIb Myonuclei	Ctnna3
0	1.14998	0.724	0.313	0	Type IIb Myonuclei	Pygm
0	1.13105	0.335	0.108	0	Type IIb Myonuclei	Gm19299
0	1.12773	0.255	0.082	0	Type IIb Myonuclei	Grem2
0	1.08988	0.77	0.332	0	Type IIb Myonuclei	Atp2a1
0	1.07474	0.496	0.175	0	Type IIb Myonuclei	Amd1
0	1.06078	0.507	0.2	0	Type IIb Myonuclei	Pfkfb3
0	1.01809	0.991	0.687	0	Type IIb Myonuclei	Trdn
0	1.00801	0.509	0.326	0	Type IIb Myonuclei	Ar
0	1.00113	0.925	0.553	0	Type IIb Myonuclei	Jph1
0	0.984179	0.631	0.275	0	Type IIb Myonuclei	Sorbs2
0	0.974765	0.893	0.533	0	Type IIb Myonuclei	Gm26740
0	0.9559	0.499	0.162	0	Type IIb Myonuclei	Cadm1
0	0.953458	0.9	0.53	0	Type IIb Myonuclei	Phkg1
0	1.63642	0.896	0.318	0	Type IIx Myonuclei	Agbl1
0	1.60066	0.712	0.227	0	Type IIx Myonuclei	Myh1
0	1.58559	0.763	0.362	0	Type IIx Myonuclei	Hk2
0	1.44833	0.806	0.318	0	Type IIx Myonuclei	Ptpn3
0	1.40518	0.819	0.368	0	Type IIx Myonuclei	Ppargc1a
0	1.38462	0.763	0.28	0	Type IIx Myonuclei	Ppara
0	1.33391	0.749	0.344	0	Type IIx Myonuclei	Nos1
0	1.32051	0.41	0.097	0	Type IIx Myonuclei	4831440D22Rik
0	1.30355	0.875	0.414	0	Type IIx Myonuclei	Sorbs1
0	1.27498	0.571	0.202	0	Type IIx Myonuclei	Pank1
0	1.23623	0.615	0.249	0	Type IIx Myonuclei	Nr4a3
0	1.2214	0.932	0.433	0	Type IIx Myonuclei	Esrrg
0	1.17401	0.912	0.486	0	Type IIx Myonuclei	Ank2
0	1.15589	0.931	0.387	0	Type IIx Myonuclei	Actn2
0	1.15079	0.828	0.392	0	Type IIx Myonuclei	Ckmt2
0	1.12584	0.77	0.334	0	Type IIx Myonuclei	Vegfa
0	1.12492	0.499	0.199	0	Type IIx Myonuclei	Prune2
0	1.1169	0.885	0.493	0	Type IIx Myonuclei	Ugp2
0	1.09505	0.832	0.506	0	Type IIx Myonuclei	Samd4
0	1.07127	0.747	0.388	0	Type IIx Myonuclei	Fam134b
0	1.00642	0.756	0.428	0	Type IIx Myonuclei	Ankrd33b
0	0.981645	0.878	0.504	0	Type IIx Myonuclei	Adk
0	0.965161	0.481	0.242	0	Type IIx Myonuclei	Prkag2
0	0.959403	0.741	0.34	0	Type IIx Myonuclei	Cd36
0	0.941777	0.802	0.431	0	Type IIx Myonuclei	Gys1
0	2.21052	0.784	0.174	0	FAPs	Abca8a
0	2.09652	0.736	0.144	0	FAPs	Hmcn2
0	2.00595	0.835	0.299	0	FAPs	Arhgap24
0	1.96305	0.793	0.221	0	FAPs	Egfr
0	1.9544	0.778	0.216	0	FAPs	Plxdc2
0	1.92446	0.687	0.127	0	FAPs	Col3a1
0	1.85128	0.737	0.185	0	FAPs	Slit3
0	1.84078	0.487	0.066	0	FAPs	Lvrn
0	1.81648	0.719	0.15	0	FAPs	Col5a2
0	1.81392	0.691	0.202	0	FAPs	Pcdh7
0	1.72382	0.666	0.128	0	FAPs	Tnxb
0	1.71748	0.842	0.262	0	FAPs	Rbms3
0	1.71671	0.693	0.177	0	FAPs	Col5a3
0	1.67918	0.77	0.28	0	FAPs	Bicc1
0	1.62751	0.514	0.209	0	FAPs	Lsamp
0	1.62457	0.637	0.17	0	FAPs	Naaladl2
0	1.58898	0.551	0.093	0	FAPs	Dcn
0	1.58819	0.586	0.125	0	FAPs	Fap
0	1.58425	0.458	0.058	0	FAPs	Bmper
0	1.57897	0.896	0.533	0	FAPs	Celf2
0	1.55505	0.554	0.124	0	FAPs	Smoc2
0	1.54173	0.692	0.169	0	FAPs	Ebf2
0	1.52958	0.548	0.147	0	FAPs	Dapk1
0	1.52061	0.627	0.125	0	FAPs	Col1a2
0	1.50468	0.816	0.233	0	FAPs	Tshz2
0	2.69507	0.876	0.444	0	Enah+	Xirp2
0	2.50938	0.911	0.288	0	Enah+	Flnc
0	2.46265	0.874	0.335	0	Enah+	Lmcd1
0	2.44424	0.493	0.093	0	Enah+	Atf3
0	2.41406	0.77	0.334	0	Enah+	Enah
0	2.24093	0.346	0.092	0	Enah+	Ankrd1
0	2.14489	0.966	0.45	0	Enah+	Nrap
0	2.01793	0.561	0.198	0	Enah+	Klhl40
0	1.99728	0.695	0.201	0	Enah+	Ankrd2
0	1.96879	0.89	0.467	0	Enah+	Ifrd1
0	1.77492	0.868	0.433	0	Enah+	Rnf115
0	1.73617	0.41	0.07	0	Enah+	Csrp3
0	1.70022	0.73	0.29	0	Enah+	Fhl1
0	1.66202	0.472	0.121	0	Enah+	Cryab
0	1.63409	0.66	0.262	0	Enah+	Klhl41
0	1.58863	0.859	0.503	0	Enah+	Myo18b
0	1.57757	0.836	0.418	0	Enah+	Usp28
0	1.48143	0.766	0.516	0	Enah+	Nfat5
0	1.4702	0.864	0.478	0	Enah+	Pdlim3
0	1.45618	0.763	0.468	0	Enah+	Asb5
0	1.45321	0.939	0.461	0	Enah+	Actn2
0	1.43647	0.755	0.465	0	Enah+	Smpx
0	1.40419	0.713	0.221	0	Enah+	Lmod2
0	1.39063	0.831	0.509	0	Enah+	2010111I01Rik
0	1.36001	0.793	0.438	0	Enah+	Slc38a2
0	2.76315	0.957	0.238	0	Smooth Muscle	Dlc1
0	2.58552	0.76	0.082	0	Smooth Muscle	Lin7a
0	2.54519	0.92	0.168	0	Smooth Muscle	Cacna1c
0	2.37471	0.791	0.103	0	Smooth Muscle	Gucy1a2
0	2.35066	0.704	0.082	0	Smooth Muscle	Trpc3
0	2.32474	0.905	0.369	0	Smooth Muscle	Kalrn
0	2.29575	0.764	0.148	0	Smooth Muscle	Opcml
0	2.26813	0.67	0.059	0	Smooth Muscle	Il34
0	2.19599	0.629	0.049	0	Smooth Muscle	Pde8b
0	2.19112	0.88	0.196	0	Smooth Muscle	Sox5
0	2.16008	0.796	0.166	0	Smooth Muscle	Pde3a
0	2.09054	0.789	0.202	0	Smooth Muscle	Pid1
0	2.07819	0.843	0.201	0	Smooth Muscle	Cald1
0	2.07679	0.742	0.109	0	Smooth Muscle	Notch3
0	2.03016	0.707	0.115	0	Smooth Muscle	Myo1b
0	2.02683	0.688	0.106	0	Smooth Muscle	Slc24a3
0	2.01183	0.717	0.114	0	Smooth Muscle	Cacnb2
0	1.98286	0.56	0.041	0	Smooth Muscle	Rerg
0	1.97216	0.936	0.453	0	Smooth Muscle	Mast4
0	1.97191	0.583	0.053	0	Smooth Muscle	Rgs5
0	1.96335	0.934	0.253	0	Smooth Muscle	Ebf1
0	1.95248	0.903	0.424	0	Smooth Muscle	Plcl1
0	1.94066	0.618	0.089	0	Smooth Muscle	Slc35f1
0	1.9273	0.606	0.06	0	Smooth Muscle	Trabd2b
0	1.91994	0.547	0.037	0	Smooth Muscle	Plxdc1
0	2.5382	0.7	0.111	0	Endothelial Cells	Flt1
0	2.32343	0.538	0.09	0	Endothelial Cells	Dach1
0	2.31942	0.602	0.075	0	Endothelial Cells	Cyyr1
0	2.26841	0.591	0.077	0	Endothelial Cells	Adgrl4
0	2.24519	0.771	0.188	0	Endothelial Cells	Ablim1
0	2.2209	0.683	0.176	0	Endothelial Cells	Mecom
0	2.21284	0.598	0.076	0	Endothelial Cells	Ablim3
0	2.14538	0.787	0.258	0	Endothelial Cells	Plcb4
0	2.1054	0.614	0.094	0	Endothelial Cells	Ptprb
0	2.08521	0.644	0.137	0	Endothelial Cells	Itpkb
0	2.05878	0.61	0.093	0	Endothelial Cells	Pecam1
0	2.03651	0.607	0.083	0	Endothelial Cells	Adgrf5
0	2.00886	0.569	0.069	0	Endothelial Cells	Prkch
0	1.99428	0.575	0.055	0	Endothelial Cells	Shank3
0	1.98699	0.507	0.1	0	Endothelial Cells	Plcb1
0	1.98028	0.605	0.114	0	Endothelial Cells	Fli1
0	1.94529	0.491	0.107	0	Endothelial Cells	Pdgfd
0	1.92656	0.581	0.186	0	Endothelial Cells	Mgll
0	1.90062	0.673	0.217	0	Endothelial Cells	Magi1
0	1.88878	0.483	0.045	0	Endothelial Cells	Mcf2l
0	1.85916	0.633	0.273	0	Endothelial Cells	Stox2
0	1.83165	0.8	0.313	0	Endothelial Cells	Sptbn1
0	1.83125	0.446	0.07	0	Endothelial Cells	St6galnac3
0	1.79317	0.865	0.513	0	Endothelial Cells	Ptprm
0	1.75432	0.52	0.097	0	Endothelial Cells	Cav1
0	3.00483	0.683	0.12	0	Type IIa Myonuclei	Myh2
0	1.8971	0.799	0.133	0	Type IIa Myonuclei	Myoz2
0	1.58845	0.601	0.084	0	Type IIa Myonuclei	Myom3
0	1.56055	0.744	0.21	0	Type IIa Myonuclei	Ankrd2
0	1.4834	0.975	0.405	0	Type IIa Myonuclei	Agbl1
0	1.34384	0.98	0.482	0	Type IIa Myonuclei	Mybpc1
0	1.31622	0.845	0.351	0	Type IIa Myonuclei	Ppara
0	1.29239	0.313	0.041	0	Type IIa Myonuclei	Rp1
0	1.27521	0.906	0.435	0	Type IIa Myonuclei	Acss2
0	1.21303	0.953	0.545	0	Type IIa Myonuclei	Qk
0	1.15616	0.864	0.398	0	Type IIa Myonuclei	Cd36
0	1.14145	0.418	0.078	0	Type IIa Myonuclei	Gm20757
0	1.11573	0.751	0.23	0	Type IIa Myonuclei	Lmod2
0	1.07053	0.781	0.304	0	Type IIa Myonuclei	Atp1b1
0	1.0647	0.381	0.078	0	Type IIa Myonuclei	Csrp3
0	1.06102	0.921	0.484	0	Type IIa Myonuclei	Sorbs1
0	1.03751	0.407	0.1	0	Type IIa Myonuclei	Hmcn1
0	1.03515	0.965	0.509	0	Type IIa Myonuclei	Esrrg
0	1.01018	0.713	0.3	0	Type IIa Myonuclei	Fhl1
0	0.996012	0.528	0.119	0	Type IIa Myonuclei	Esrrb
0	0.982694	0.951	0.47	0	Type IIa Myonuclei	Actn2
0	0.973097	0.823	0.425	0	Type IIa Myonuclei	Rcan2
0	0.953763	0.889	0.458	0	Type IIa Myonuclei	Ckmt2
0	0.929957	0.924	0.56	0	Type IIa Myonuclei	Adk
0	0.916153	0.676	0.274	0	Type IIa Myonuclei	Tbc1d4
0	2.43608	0.772	0.064	0	Satellite Cells	Tenm4
0	2.26595	0.388	0.029	0	Satellite Cells	Hs6st3
0	2.14838	0.652	0.051	0	Satellite Cells	Pax7
0	2.11428	0.864	0.237	0	Satellite Cells	Ror1
0	2.02868	0.784	0.177	0	Satellite Cells	Tshz3
0	1.91492	0.831	0.348	0	Satellite Cells	Pde10a
0	1.90889	0.713	0.135	0	Satellite Cells	Sema6a
0	1.90403	0.658	0.169	0	Satellite Cells	Slc7a11
0	1.80432	0.783	0.266	0	Satellite Cells	Tanc2
0	1.77865	0.54	0.07	0	Satellite Cells	Pde1c
0	1.77653	0.47	0.04	0	Satellite Cells	Chodl
0	1.75444	0.595	0.097	0	Satellite Cells	Thsd4
0	1.66642	0.535	0.037	0	Satellite Cells	Fgfr4
0	1.66625	0.37	0.013	0	Satellite Cells	Calcr
0	1.59866	0.376	0.072	0	Satellite Cells	Kirrel3
0	1.59281	0.511	0.05	0	Satellite Cells	Megf10
0	1.5894	0.846	0.345	0	Satellite Cells	Gnas
0	1.58437	0.628	0.181	0	Satellite Cells	Ltbp1
0	1.53531	0.742	0.241	0	Satellite Cells	Cdk14
0	1.52382	0.568	0.137	0	Satellite Cells	Clcn5
0	1.48463	0.39	0.03	0	Satellite Cells	Clmn
0	1.48142	0.416	0.047	0	Satellite Cells	Gxylt2
0	1.46472	0.613	0.116	0	Satellite Cells	Ncam1
0	1.44234	0.81	0.332	0	Satellite Cells	Arhgap24
0	1.41324	0.515	0.093	0	Satellite Cells	Sytl2
0	2.99056	0.906	0.063	0	Myotendinous Junction	Col22a1
0	2.85553	0.537	0.127	0	Myotendinous Junction	Erbb4
0	2.76885	0.968	0.332	0	Myotendinous Junction	Lama2
0	2.43326	0.583	0.051	0	Myotendinous Junction	Map3k7cl
0	2.31755	0.572	0.15	0	Myotendinous Junction	Nav3
0	2.2768	0.534	0.039	0	Myotendinous Junction	Slc24a2
0	2.08719	0.775	0.176	0	Myotendinous Junction	Col24a1
0	2.06302	0.728	0.158	0	Myotendinous Junction	Rgcc
0	2.05781	0.625	0.136	0	Myotendinous Junction	Fras1
0	1.95615	0.573	0.096	0	Myotendinous Junction	Ankrd1
0	1.94531	0.895	0.407	0	Myotendinous Junction	Prkg1
0	1.94157	0.86	0.206	0	Myotendinous Junction	Ldlrad3
0	1.91582	0.812	0.145	0	Myotendinous Junction	Atp13a5
0	1.85216	0.943	0.581	0	Myotendinous Junction	Limch1
0	1.82459	0.839	0.352	0	Myotendinous Junction	Atrnl1
0	1.82163	0.684	0.236	0	Myotendinous Junction	Adamts20
0	1.70011	0.843	0.255	0	Myotendinous Junction	App
0	1.69117	0.865	0.28	0	Myotendinous Junction	Pdzd2
0	1.67436	0.926	0.341	0	Myotendinous Junction	Sorbs2
0	1.67182	0.502	0.026	0	Myotendinous Junction	Med12l
0	1.6572	0.909	0.459	0	Myotendinous Junction	Xirp2
0	1.58458	0.759	0.248	0	Myotendinous Junction	Dennd5b
0	1.56696	0.977	0.646	0	Myotendinous Junction	Sgcd
0	1.54573	0.36	0.015	0	Myotendinous Junction	Prom1
0	1.52648	0.589	0.071	0	Myotendinous Junction	Usp6nl
0	2.95125	0.743	0.074	0	Immune Cells	Mctp1
0	2.83089	0.629	0.047	0	Immune Cells	F13a1
0	2.7962	0.793	0.382	0	Immune Cells	Rbpj
0	2.26153	0.67	0.125	0	Immune Cells	Slc9a9
0	2.03155	0.529	0.045	0	Immune Cells	Stab1
0	1.89142	0.639	0.178	0	Immune Cells	Ptprj
0	1.86997	0.661	0.188	0	Immune Cells	Mrc1
0	1.82795	0.486	0.087	0	Immune Cells	Dab2
0	1.7442	0.431	0.018	0	Immune Cells	Dock2
0	1.72495	0.55	0.132	0	Immune Cells	Runx1
0	1.68305	0.443	0.026	0	Immune Cells	Fyb
0	1.66296	0.424	0.081	0	Immune Cells	Plekhg5
0	1.61234	0.441	0.033	0	Immune Cells	Nrros
0	1.59144	0.462	0.031	0	Immune Cells	Inpp5d
0	1.58339	0.353	0.018	0	Immune Cells	Aoah
0	1.58117	0.385	0.033	0	Immune Cells	Cfh
0	1.58108	0.394	0.011	0	Immune Cells	Adgre1
0	1.57695	0.392	0.016	0	Immune Cells	Arhgap45
0	1.56507	0.709	0.224	0	Immune Cells	Pid1
0	1.46483	0.473	0.086	0	Immune Cells	Lyn
0	1.44688	0.366	0.04	0	Immune Cells	Tbxas1
0	1.36363	0.275	0.009	0	Immune Cells	Cd163
0	1.35853	0.298	0.012	0	Immune Cells	Ptprc
0	1.34868	0.3	0.009	0	Immune Cells	Epsti1
0	1.31653	0.374	0.043	0	Immune Cells	Iqgap2
0	2.65201	0.817	0.156	0	Tenocytes	Col1a2
0	2.52029	0.612	0.099	0	Tenocytes	Itgbl1
0	2.50571	0.681	0.036	0	Tenocytes	Col11a1
0	2.43798	0.735	0.124	0	Tenocytes	Col1a1
0	2.36944	0.52	0.072	0	Tenocytes	Kirrel3
0	2.32624	0.59	0.047	0	Tenocytes	Thbs4
0	2.31621	0.761	0.218	0	Tenocytes	Abi3bp
0	2.21333	0.599	0.028	0	Tenocytes	Mkx
0	2.16083	0.597	0.055	0	Tenocytes	Nlgn1
0	2.06962	0.645	0.046	0	Tenocytes	Col12a1
0	2.00288	0.543	0.06	0	Tenocytes	Piezo2
0	1.80826	0.598	0.088	0	Tenocytes	Npas3
0	1.79886	0.595	0.132	0	Tenocytes	Ccser1
0	1.79796	0.69	0.135	0	Tenocytes	Antxr1
0	1.76116	0.724	0.2	0	Tenocytes	Magi2
0	1.6871	0.507	0.072	0	Tenocytes	Rin2
0	1.58917	0.42	0.057	0	Tenocytes	Col11a2
0	1.52518	0.619	0.116	0	Tenocytes	Lpar1
0	1.51965	0.466	0.059	0	Tenocytes	Adamts3
0	1.51493	0.407	0.02	0	Tenocytes	Tnc
0	1.49589	0.842	0.273	0	Tenocytes	Tshz2
0	1.48976	0.731	0.187	0	Tenocytes	Elmo1
0	1.48717	0.543	0.087	0	Tenocytes	Srgap3
0	1.44692	0.648	0.147	0	Tenocytes	Ust
0	1.42202	0.545	0.078	0	Tenocytes	Eya2
0	3.75402	0.855	0.071	0	Neuromuscular Junction	Ano4
0	3.0139	0.978	0.375	0	Neuromuscular Junction	Ablim2
0	2.9424	0.827	0.082	0	Neuromuscular Junction	Hs6st2
0	2.93052	0.836	0.119	0	Neuromuscular Junction	Ncam1
0	2.85338	0.744	0.035	0	Neuromuscular Junction	Pdzrn4
0	2.82271	0.881	0.156	0	Neuromuscular Junction	Prkar1a
0	2.74704	0.531	0.072	0	Neuromuscular Junction	Ryr3
0	2.69475	0.752	0.077	0	Neuromuscular Junction	Col19a1
0	2.68425	0.795	0.136	0	Neuromuscular Junction	Phldb2
0	2.50023	0.803	0.043	0	Neuromuscular Junction	Col4a3
0	2.49511	0.781	0.154	0	Neuromuscular Junction	Vav3
0	2.47801	0.816	0.041	0	Neuromuscular Junction	Etv5
0	2.47764	0.922	0.208	0	Neuromuscular Junction	Gramd1b
0	2.34543	0.744	0.111	0	Neuromuscular Junction	Calcrl
0	2.31225	0.676	0.014	0	Neuromuscular Junction	B4galnt3
0	2.25579	0.908	0.07	0	Neuromuscular Junction	Chrne
0	2.19178	0.782	0.028	0	Neuromuscular Junction	Colq
0	2.16943	0.983	0.647	0	Neuromuscular Junction	Ank3
0	2.10727	0.949	0.324	0	Neuromuscular Junction	Musk
0	2.097	0.938	0.31	0	Neuromuscular Junction	Utrn
0	2.0797	0.35	0.011	0	Neuromuscular Junction	Fam19a4
0	2.07328	0.765	0.069	0	Neuromuscular Junction	Epb41l4a
0	1.98206	0.731	0.041	0	Neuromuscular Junction	Col13a1
0	1.9809	0.661	0.154	0	Neuromuscular Junction	Gpc4
0	1.95569	0.305	0.016	0	Neuromuscular Junction	Lrfn5
0	0.627803	0.152	0.005	0	Ampd3+	AC122397.1
1.6082e-304	0.724812	0.203	0.011	3.49832e-300	Ampd3+	Plekhh1
7.70869e-249	2.39158	0.602	0.127	1.67687e-244	Ampd3+	Gm28653
2.03579e-238	1.05558	0.127	0.005	4.42846e-234	Ampd3+	Gm47782
6.81217e-213	1.30731	0.234	0.021	1.48185e-208	Ampd3+	Kcnk13
6.2535e-206	0.386446	0.123	0.006	1.36032e-201	Ampd3+	Aif1l
9.2733e-201	2.19751	0.588	0.144	2.01722e-196	Ampd3+	Dlg2
1.82695e-184	1.09028	0.189	0.016	3.97417e-180	Ampd3+	Frmpd1
2.31663e-177	0.933381	0.273	0.034	5.03936e-173	Ampd3+	Gm45159
3.25709e-160	0.65868	0.131	0.009	7.08515e-156	Ampd3+	Gpr156
1.30994e-149	1.665	0.412	0.088	2.8495e-145	Ampd3+	5730419F03Rik
2.71186e-137	1.3747	0.51	0.137	5.8991e-133	Ampd3+	Runx1
2.2393e-134	0.547332	0.182	0.02	4.87116e-130	Ampd3+	Gadd45a
1.36765e-132	1.06447	0.355	0.071	2.97506e-128	Ampd3+	Ampd3
2.22738e-110	0.636671	0.168	0.02	4.84522e-106	Ampd3+	Spg21
9.34743e-108	0.783501	0.592	0.205	2.03335e-103	Ampd3+	Chrnb1
2.05513e-107	1.31025	0.197	0.029	4.47053e-103	Ampd3+	Pak3
6.78626e-107	0.564631	0.219	0.034	1.47622e-102	Ampd3+	Cd82
7.93825e-105	1.61565	0.287	0.059	1.72681e-100	Ampd3+	Megf10
8.07259e-104	0.563038	0.135	0.014	1.75603e-99	Ampd3+	Isyna1
3.3727e-99	1.2618	0.684	0.325	7.33664e-95	Ampd3+	Rb1
6.15945e-93	1.03751	0.58	0.219	1.33986e-88	Ampd3+	Atp13a3
3.05495e-89	1.02619	0.363	0.098	6.64543e-85	Ampd3+	Kcnn3
6.38281e-88	0.499805	0.199	0.033	1.38845e-83	Ampd3+	Tnfrsf23
2.25027e-82	0.54686	0.125	0.015	4.89501e-78	Ampd3+	Kcnk5
0	3.50204	0.634	0.078	0	Schwann Cells	Csmd1
0	2.45542	0.426	0.019	0	Schwann Cells	Gm20754
0	2.45053	0.662	0.113	0	Schwann Cells	Slc35f1
0	2.33075	0.541	0.033	0	Schwann Cells	Grik2
0	2.23714	0.499	0.018	0	Schwann Cells	Cdh19
0	2.19624	0.317	0.011	0	Schwann Cells	Mpz
0	2.16762	0.397	0.01	0	Schwann Cells	Gm2164
0	2.06297	0.452	0.016	0	Schwann Cells	Kank4
0	1.91882	0.537	0.057	0	Schwann Cells	Col27a1
0	1.91736	0.31	0.022	0	Schwann Cells	Prx
0	1.90198	0.513	0.035	0	Schwann Cells	Zfp536
0	1.89107	0.487	0.034	0	Schwann Cells	Plekha4
0	1.85428	0.48	0.032	0	Schwann Cells	Adam23
0	1.82964	0.404	0.008	0	Schwann Cells	Kcnh8
0	1.72483	0.501	0.051	0	Schwann Cells	Afap1l2
0	1.71609	0.428	0.003	0	Schwann Cells	Kcna1
0	1.66995	0.362	0.013	0	Schwann Cells	Chl1
0	1.63257	0.378	0.02	0	Schwann Cells	Ptprz1
0	1.62495	0.333	0.023	0	Schwann Cells	Reln
0	1.58192	0.357	0.019	0	Schwann Cells	Ptprt
0	1.57465	0.449	0.043	0	Schwann Cells	Megf9
0	1.5501	0.324	0.016	0	Schwann Cells	Itgb8
0	1.52169	0.371	0.019	0	Schwann Cells	Aatk
0	1.48151	0.338	0.004	0	Schwann Cells	Nkx2-2os
0	1.41732	0.241	0.004	0	Schwann Cells	9530059O14Rik
0	0.649788	0.758	0.471	0	Type IIB Myonuclei #2	Mylk4
0	0.639011	0.797	0.405	0	Type IIB Myonuclei #3	Myh4
0	0.543633	0.629	0.396	0	Type IIB Myonuclei #4	Tnnt3
0	0.535479	0.879	0.641	0	Type IIB Myonuclei #5	Cmya5
0	0.534611	0.747	0.508	0	Type IIB Myonuclei #6	Myl1
0	0.53108	0.85	0.599	0	Type IIB Myonuclei #7	Jph1
0	0.525759	0.93	0.67	0	Type IIB Myonuclei #8	Rbfox1
0	0.513574	0.917	0.676	0	Type IIB Myonuclei #9	Sox6
0	0.513349	0.636	0.359	0	Type IIB Myonuclei #10	Myhas
0	0.492162	0.84	0.574	0	Type IIB Myonuclei #11	Phkg1
0	0.466799	0.871	0.607	0	Type IIB Myonuclei #12	Ryr1
0	0.458558	0.982	0.745	0	Type IIB Myonuclei #13	Ttn
0	0.458343	0.841	0.555	0	Type IIB Myonuclei #14	Pde4d
0	0.4411	0.974	0.718	0	Type IIB Myonuclei #15	Trdn
0	0.440253	0.894	0.732	0	Type IIB Myonuclei #16	Zbtb16
0	0.407001	0.852	0.633	0	Type IIB Myonuclei #17	Ldb3
0	0.406983	0.973	0.742	0	Type IIB Myonuclei #18	Neb
0	0.374965	0.953	0.741	0	Type IIB Myonuclei #19	Dmd
2.63554e-305	0.414775	0.874	0.679	5.73309e-301	Type IIB Myonuclei #20	Filip1l
1.50202e-301	0.477417	0.725	0.498	3.26734e-297	Type IIB Myonuclei #21	Hs3st5
2.27435e-298	0.369704	0.821	0.624	4.94739e-294	Type IIB Myonuclei #22	Ank3
6.14579e-294	0.449242	0.809	0.619	1.33689e-289	Type IIB Myonuclei #23	Mbnl1
8.33712e-284	0.509959	0.737	0.538	1.81357e-279	Type IIB Myonuclei #24	Tbc1d1
8.62689e-281	0.400791	0.853	0.63	1.87661e-276	Type IIB Myonuclei #25	Tacc2
2.00946e-276	0.430131	0.829	0.641	4.37118e-272	Type IIB Myonuclei #26	Mef2c
2.41663e-300	1.42376	0.697	0.246	5.2569e-296	Ckm+/Col1a1+	Acta1
5.75008e-214	1.29932	0.649	0.28	1.25081e-209	Ckm+/Col1a1+	5430431A17Rik
3.37947e-168	1.19991	0.628	0.298	7.35135e-164	Ckm+/Col1a1+	Aldoa
1.3467e-152	1.02305	0.542	0.216	2.92949e-148	Ckm+/Col1a1+	Tnni2
5.25138e-138	0.9934	0.657	0.325	1.14233e-133	Ckm+/Col1a1+	Ckm
7.90515e-103	0.767913	0.718	0.422	1.71961e-98	Ckm+/Col1a1+	Atp2a1
8.95635e-100	0.900988	0.616	0.357	1.94827e-95	Ckm+/Col1a1+	Tpm2
1.46684e-95	0.708682	0.31	0.106	3.19081e-91	Ckm+/Col1a1+	H19
5.0702e-94	0.748496	0.351	0.13	1.10292e-89	Ckm+/Col1a1+	Col1a1
3.33028e-87	0.705314	0.393	0.162	7.24437e-83	Ckm+/Col1a1+	Col1a2
5.53742e-81	0.443761	0.342	0.13	1.20456e-76	Ckm+/Col1a1+	Mirg
1.73788e-75	0.822582	0.59	0.359	3.78041e-71	Ckm+/Col1a1+	Rsrp1
7.50954e-73	0.62533	0.384	0.169	1.63355e-68	Ckm+/Col1a1+	Col3a1
1.50019e-68	0.751385	0.438	0.232	3.26336e-64	Ckm+/Col1a1+	Actb
2.01006e-68	0.602893	0.19	0.059	4.37249e-64	Ckm+/Col1a1+	Mfap4
4.59565e-65	0.648293	0.632	0.399	9.99692e-61	Ckm+/Col1a1+	Pygm
7.21621e-59	0.626163	0.323	0.147	1.56974e-54	Ckm+/Col1a1+	Mybph
7.31439e-59	0.799127	0.51	0.329	1.5911e-54	Ckm+/Col1a1+	Pdlim7
8.08313e-59	0.799094	0.555	0.352	1.75832e-54	Ckm+/Col1a1+	Mylk2
1.8943e-56	0.276991	0.522	0.277	4.12067e-52	Ckm+/Col1a1+	Tshz2
2.98707e-54	0.729998	0.477	0.295	6.49777e-50	Ckm+/Col1a1+	Ndrg2
3.54893e-53	0.672363	0.61	0.421	7.71999e-49	Ckm+/Col1a1+	Ddx5
5.83607e-51	0.782317	0.42	0.255	1.26952e-46	Ckm+/Col1a1+	Pgam2
6.01871e-50	0.603973	0.511	0.338	1.30925e-45	Ckm+/Col1a1+	Des
4.69634e-49	0.28252	0.361	0.178	1.0216e-44	Ckm+/Col1a1+	Gpc6
0	2.51808	0.613	0.093	0	Endothelial Cells #2	Eln
0	2.45576	0.814	0.194	0	Endothelial Cells #2	Mecom
0	2.17334	0.732	0.147	0	Endothelial Cells #2	Ldb2
0	2.16329	0.637	0.081	0	Endothelial Cells #2	St6galnac3
0	2.11423	0.762	0.111	0	Endothelial Cells #2	Ptprb
0	2.10521	0.787	0.11	0	Endothelial Cells #2	Pecam1
0	1.95831	0.598	0.12	0	Endothelial Cells #2	Pdgfd
0	1.85569	0.757	0.207	0	Endothelial Cells #2	Heg1
0	1.83387	0.271	0.024	0	Endothelial Cells #2	Nebl
0	1.71138	0.629	0.065	0	Endothelial Cells #2	Fgd5
0	1.69087	0.471	0.069	0	Endothelial Cells #2	Entpd1
0	1.67948	0.443	0.032	0	Endothelial Cells #2	Rasgrf2
0	1.67707	0.595	0.091	0	Endothelial Cells #2	Elk3
0	1.64742	0.7	0.133	0	Endothelial Cells #2	Flt1
0	1.63611	0.657	0.073	0	Endothelial Cells #2	Shank3
0	1.63235	0.806	0.209	0	Endothelial Cells #2	Ablim1
0	1.62442	0.629	0.094	0	Endothelial Cells #2	Cyyr1
0	1.62358	0.768	0.188	0	Endothelial Cells #2	Elmo1
0	1.5526	0.592	0.087	0	Endothelial Cells #2	Prkch
0	1.45029	0.289	0.01	0	Endothelial Cells #2	Myrip
0	1.43384	0.43	0.048	0	Endothelial Cells #2	Rapgef5
0	1.3902	0.486	0.072	0	Endothelial Cells #2	Unc13b
0	1.37904	0.506	0.084	0	Endothelial Cells #2	Eng
0	1.34409	0.351	0.024	0	Endothelial Cells #2	Nos3
0	1.29341	0.368	0.04	0	Endothelial Cells #2	Chn2
0	3.01195	0.962	0.17	0	FAPs #2	Fbn1
0	2.50173	0.922	0.133	0	FAPs #2	Sdk1
0	2.2579	0.873	0.166	0	FAPs #2	Col3a1
0	2.21895	0.849	0.175	0	FAPs #2	Gpc6
0	2.20379	0.829	0.174	0	FAPs #2	Opcml
0	2.1903	0.741	0.059	0	FAPs #2	Pcsk6
0	2.18878	0.809	0.107	0	FAPs #2	Robo1
0	2.18318	0.663	0.041	0	FAPs #2	Gfpt2
0	2.11906	0.697	0.035	0	FAPs #2	Cmah
0	2.11827	0.775	0.101	0	FAPs #2	Tmeff2
0	2.11613	0.773	0.063	0	FAPs #2	Adgrd1
0	2.09762	0.843	0.132	0	FAPs #2	Fndc1
0	2.064	0.839	0.126	0	FAPs #2	Fstl1
0	2.0561	0.926	0.318	0	FAPs #2	Creb5
0	2.03704	0.918	0.205	0	FAPs #2	Ebf2
0	2.00816	0.978	0.282	0	FAPs #2	Ebf1
0	1.9564	0.735	0.1	0	FAPs #2	Gas7
0	1.91682	0.797	0.105	0	FAPs #2	Anxa3
0	1.90365	0.544	0.056	0	FAPs #2	Efna5
0	1.89178	0.745	0.1	0	FAPs #2	Nova1
0	1.85933	0.641	0.073	0	FAPs #2	Col14a1
0	1.8493	0.703	0.054	0	FAPs #2	Mfap5
0	1.82227	0.51	0.031	0	FAPs #2	Pi16
0	1.80537	0.709	0.07	0	FAPs #2	Scara5
0	1.79932	0.781	0.092	0	FAPs #2	Axl
0	3.2816	0.971	0.08	0	Smooth Muscle #2	Myh11
0	2.99047	0.958	0.139	0	Smooth Muscle #2	Cacnb2
0	2.8344	0.956	0.33	0	Smooth Muscle #2	Dgkb
0	2.73757	0.874	0.056	0	Smooth Muscle #2	Ppm1e
0	2.62897	0.96	0.192	0	Smooth Muscle #2	Pde3a
0	2.57935	0.836	0.103	0	Smooth Muscle #2	Thsd4
0	2.5509	0.81	0.12	0	Smooth Muscle #2	Kcnab1
0	2.52989	0.836	0.065	0	Smooth Muscle #2	Acta2
0	2.51077	0.788	0.037	0	Smooth Muscle #2	Dgkg
0	2.45777	0.978	0.201	0	Smooth Muscle #2	Cacna1c
0	2.43335	0.954	0.226	0	Smooth Muscle #2	Sox5
0	2.41255	0.863	0.255	0	Smooth Muscle #2	Synpo2
0	2.40767	0.852	0.148	0	Smooth Muscle #2	Flna
0	2.39729	0.728	0.033	0	Smooth Muscle #2	Itga8
0	2.38757	0.726	0.02	0	Smooth Muscle #2	Myocd
0	2.26512	0.949	0.197	0	Smooth Muscle #2	Rbpms
0	2.25853	0.757	0.014	0	Smooth Muscle #2	Olfr78
0	2.19996	0.662	0.012	0	Smooth Muscle #2	Slc38a11
0	2.16814	0.699	0.027	0	Smooth Muscle #2	Ccdc3
0	2.1449	0.746	0.134	0	Smooth Muscle #2	Ntn4
0	2.08638	0.847	0.136	0	Smooth Muscle #2	Notch3
0	2.07835	0.885	0.201	0	Smooth Muscle #2	Frmd4b
0	2.07618	0.816	0.121	0	Smooth Muscle #2	Mylk
0	2.07437	0.832	0.156	0	Smooth Muscle #2	Carmn
0	2.06402	0.695	0.052	0	Smooth Muscle #2	Gm4876
0	3.37276	0.763	0.032	0	Undefined	Tenm2
0	2.34842	0.469	0.013	0	Undefined	Itgb4
0	0.95747	0.153	0.001	0	Undefined	Banf2
0	0.888552	0.175	0.002	0	Undefined	Moxd1
0	0.7021	0.158	0.001	0	Undefined	Cldn1
2.13496e-293	1.22703	0.266	0.008	4.64419e-289	Undefined	Ildr2
8.04317e-283	0.764259	0.181	0.004	1.74963e-278	Undefined	Sbspon
2.49114e-226	0.758489	0.119	0.002	5.41899e-222	Undefined	Hcn4
6.89797e-201	1.42098	0.418	0.029	1.50052e-196	Undefined	Cttnbp2
2.35439e-189	2.14728	0.412	0.031	5.12151e-185	Undefined	Ntng1
7.80886e-182	1.60111	0.395	0.029	1.69866e-177	Undefined	Olfr1033
4.17683e-156	1.67691	0.571	0.07	9.08585e-152	Undefined	Ptpn13
2.64491e-148	1.95462	0.627	0.091	5.75347e-144	Undefined	Zbtb7c
1.29858e-143	1.32847	0.373	0.032	2.82481e-139	Undefined	Dock5
2.42839e-142	0.99465	0.266	0.017	5.28249e-138	Undefined	Gm29683
2.11391e-138	1.94377	0.644	0.103	4.59839e-134	Undefined	Aff3
5.01845e-138	1.03682	0.249	0.015	1.09166e-133	Undefined	Ksr2
5.07916e-135	1.37928	0.407	0.04	1.10487e-130	Undefined	Ralgps2
1.153e-132	0.36898	0.102	0.003	2.50812e-128	Undefined	Ocln
1.81539e-125	1.53677	0.503	0.066	3.94902e-121	Undefined	Cgnl1
8.36386e-118	1.19276	0.322	0.029	1.81939e-113	Undefined	Ephb2
1.35127e-115	0.423755	0.102	0.003	2.93942e-111	Undefined	Bmp7
4.111e-111	0.888465	0.209	0.013	8.94266e-107	Undefined	Gli1
1.10745e-109	1.1785	0.232	0.016	2.40905e-105	Undefined	Unc13c
1.58034e-108	0.847049	0.153	0.007	3.43771e-104	Undefined	Snhg11
0	2.34014	0.635	0.008	0	Adipocytes	Acvr1c
0	2.32283	0.676	0.014	0	Adipocytes	Ctcflos
0	2.31244	0.649	0.002	0	Adipocytes	Cidec
0	2.21938	0.419	0.001	0	Adipocytes	Tmem45b
0	2.15476	0.73	0.002	0	Adipocytes	Plin1
0	2.14451	0.622	0.002	0	Adipocytes	Ankef1
0	1.86583	0.568	0.01	0	Adipocytes	Prkar2b
0	1.643	0.5	0.012	0	Adipocytes	Slc7a10
0	1.63146	0.5	0.001	0	Adipocytes	Lgals12
0	1.588	0.392	0.001	0	Adipocytes	Cyp2e1
0	1.47237	0.419	0.004	0	Adipocytes	Slc36a2
0	1.38537	0.459	0.001	0	Adipocytes	Cfd
0	1.35087	0.311	0.001	0	Adipocytes	Pck1
0	1.30174	0.297	0.003	0	Adipocytes	Ptger3
0	1.0268	0.297	0.001	0	Adipocytes	A530016L24Rik
0	0.988704	0.297	0.004	0	Adipocytes	A530020G20Rik
0	0.942579	0.216	0.002	0	Adipocytes	Lncbate1
0	0.895692	0.243	0.001	0	Adipocytes	Gm48832
0	0.852179	0.243	0.001	0	Adipocytes	Lep
0	0.837464	0.23	0.001	0	Adipocytes	Gm35552
0	0.81423	0.216	0.001	0	Adipocytes	Gm29669
0	0.791756	0.189	0.002	0	Adipocytes	Als2cr12
0	0.745829	0.135	0	0	Adipocytes	Retn
0	0.737148	0.162	0	0	Adipocytes	Adipoq
0	0.572015	0.135	0	0	Adipocytes	Acsm5

## Sheet: 5mo TA SCTransform - Supp Fig3 
p_val	avg_logFC	pct.1	pct.2	p_val_adj	cluster	gene
0	1.78385	0.996	0.711	0	Type IIx Myonuclei	Myh1
0	1.24358	0.999	0.974	0	Type IIx Myonuclei	Agbl1
0	1.08836	0.998	0.788	0	Type IIx Myonuclei	Actn2
0	1.01425	0.991	0.727	0	Type IIx Myonuclei	Sorbs1
0	0.991029	0.84	0.311	0	Type IIx Myonuclei	Ppara
0	0.907011	0.792	0.342	0	Type IIx Myonuclei	Prune2
0	0.874313	0.997	0.824	0	Type IIx Myonuclei	Ank2
0	0.866647	0.864	0.341	0	Type IIx Myonuclei	Cd36
0	0.819013	0.973	0.711	0	Type IIx Myonuclei	Ckmt2
0	0.812741	1	0.94	0	Type IIx Myonuclei	Mybpc1
0	0.789956	0.996	0.833	0	Type IIx Myonuclei	Esrrg
0	0.782446	0.896	0.505	0	Type IIx Myonuclei	Ptpn3
0	0.765606	0.984	0.828	0	Type IIx Myonuclei	Qk
0	0.748425	0.984	0.864	0	Type IIx Myonuclei	Samd4
0	0.746343	0.993	0.923	0	Type IIx Myonuclei	Ugp2
0	0.734972	0.985	0.825	0	Type IIx Myonuclei	Adk
0	0.719523	0.699	0.259	0	Type IIx Myonuclei	Lmcd1
0	0.71553	0.841	0.473	0	Type IIx Myonuclei	Ppargc1a
0	0.668397	0.998	0.936	0	Type IIx Myonuclei	Nrap
0	0.642647	0.949	0.697	0	Type IIx Myonuclei	Rcan2
0	0.634859	0.867	0.517	0	Type IIx Myonuclei	Acss2
0	0.611636	0.679	0.214	0	Type IIx Myonuclei	Atp1b1
0	0.598875	0.997	0.933	0	Type IIx Myonuclei	Vegfa
0	0.546134	0.976	0.83	0	Type IIx Myonuclei	Gys1
0	0.482413	0.998	0.966	0	Type IIx Myonuclei	Tead1
0	1.05963	1	0.94	0	Type IIb Myonuclei	Myh4
0	0.996699	1	0.999	0	Type IIb Myonuclei	Pde4d
0	0.920172	0.992	0.905	0	Type IIb Myonuclei	Eya4
0	0.860871	0.996	0.842	0	Type IIb Myonuclei	Mybpc2
0	0.792767	1	0.996	0	Type IIb Myonuclei	Mylk4
0	0.693839	0.983	0.786	0	Type IIb Myonuclei	Actn3
0	0.689765	0.706	0.325	0	Type IIb Myonuclei	Amd1
0	0.682949	1	0.986	0	Type IIb Myonuclei	Phka1
0	0.650021	1	0.982	0	Type IIb Myonuclei	Jph1
0	0.632745	0.916	0.772	0	Type IIb Myonuclei	Ampd1
0	0.632615	1	0.992	0	Type IIb Myonuclei	Tpm1
0	0.627763	0.94	0.656	0	Type IIb Myonuclei	Pvalb
0	0.626671	0.917	0.713	0	Type IIb Myonuclei	Atp8a1
0	0.572545	0.964	0.788	0	Type IIb Myonuclei	Pgm2
0	0.501494	0.959	0.845	0	Type IIb Myonuclei	Phkb
0	0.49614	1	0.999	0	Type IIb Myonuclei	Trdn
0	0.48036	0.968	0.871	0	Type IIb Myonuclei	Jph2
0	0.471708	0.999	0.986	0	Type IIb Myonuclei	Pygm
0	0.459246	0.993	0.969	0	Type IIb Myonuclei	Rev3l
0	0.456811	1	0.998	0	Type IIb Myonuclei	Rbfox1
0	0.414993	1	0.993	0	Type IIb Myonuclei	Phkg1
0	0.405634	1	0.994	0	Type IIb Myonuclei	Myl1
0	0.3713	1	0.997	0	Type IIb Myonuclei	Ryr1
0	0.370408	1	0.996	0	Type IIb Myonuclei	Sox6
0	0.340305	1	1	0	Type IIb Myonuclei	Atp2a1
0	1.61055	0.863	0.18	0	FAPs	Ebf1
0	1.58214	0.754	0.112	0	FAPs	Plxdc2
0	1.54757	0.737	0.08	0	FAPs	Abca8a
0	1.5378	0.803	0.085	0	FAPs	Slit3
0	1.48235	0.762	0.086	0	FAPs	Egfr
0	1.2719	0.752	0.125	0	FAPs	Tshz2
0	1.25885	0.683	0.073	0	FAPs	Ebf2
0	1.19287	0.593	0.066	0	FAPs	Hmcn2
0	1.03334	0.467	0.031	0	FAPs	Thsd7a
0	1.01854	0.651	0.052	0	FAPs	Tnxb
0	1.00048	0.456	0.029	0	FAPs	Fbn1
0	0.985579	0.493	0.018	0	FAPs	Lvrn
0	0.972636	0.527	0.023	0	FAPs	Dcn
0	0.970368	0.52	0.043	0	FAPs	Agmo
0	0.916758	0.49	0.019	0	FAPs	Bmper
0	0.906589	0.57	0.048	0	FAPs	Col5a2
0	0.876997	0.537	0.033	0	FAPs	Col3a1
0	0.836518	0.537	0.031	0	FAPs	Ust
0	0.834744	0.45	0.029	0	FAPs	Fndc1
0	0.815639	0.552	0.044	0	FAPs	Nav1
0	0.762163	0.415	0.025	0	FAPs	Ccbe1
0	0.741175	0.495	0.038	0	FAPs	Gulp1
0	0.707981	0.525	0.047	0	FAPs	Sh3d19
0	0.695237	0.45	0.03	0	FAPs	Sdc2
0	0.679172	0.448	0.03	0	FAPs	Antxr2
0	1.45832	0.588	0.035	0	Myotendinous Junction	Col22a1
2.91628e-209	1.11572	0.346	0.024	4.92647e-205	Myotendinous Junction	Slc24a2
2.25039e-202	1.23227	0.391	0.034	3.80158e-198	Myotendinous Junction	Map3k7cl
3.47324e-202	0.716928	0.272	0.014	5.86734e-198	Myotendinous Junction	Ankrd1
1.99507e-201	0.476639	0.203	0.006	3.37028e-197	Myotendinous Junction	Prom1
9.69991e-196	0.840176	0.299	0.018	1.63861e-191	Myotendinous Junction	Fras1
5.80892e-189	2.328	0.952	0.443	9.813e-185	Myotendinous Junction	Lama2
1.01231e-175	0.573441	0.346	0.03	1.7101e-171	Myotendinous Junction	Usp6nl
2.29926e-161	0.34523	0.197	0.008	3.88414e-157	Myotendinous Junction	Med12l
4.95758e-147	0.387497	0.146	0.004	8.37484e-143	Myotendinous Junction	Brinp2
2.93332e-137	1.19186	0.564	0.124	4.95525e-133	Myotendinous Junction	Col24a1
1.49591e-136	0.311184	0.188	0.01	2.52704e-132	Myotendinous Junction	Aldh1l2
8.1098e-136	1.01827	0.499	0.092	1.36999e-131	Myotendinous Junction	Adamts20
9.14611e-135	0.830794	0.49	0.088	1.54505e-130	Myotendinous Junction	Ldlrad3
5.88863e-129	0.903909	0.573	0.127	9.94767e-125	Myotendinous Junction	App
1.44842e-123	0.289696	0.179	0.01	2.44682e-119	Myotendinous Junction	Fgf7
2.80656e-114	0.479905	0.343	0.048	4.74112e-110	Myotendinous Junction	Atp10a
9.29248e-105	0.79322	0.591	0.158	1.56978e-100	Myotendinous Junction	Pdzd2
1.38089e-93	0.44345	0.352	0.061	2.33274e-89	Myotendinous Junction	Tec
1.32063e-91	0.764036	0.618	0.198	2.23094e-87	Myotendinous Junction	Atp13a5
1.20879e-90	0.260448	0.215	0.023	2.04201e-86	Myotendinous Junction	Net1
4.05843e-90	0.862036	0.472	0.117	6.85591e-86	Myotendinous Junction	Rgcc
2.05436e-78	0.424168	0.346	0.068	3.47043e-74	Myotendinous Junction	Gadl1
2.94992e-78	0.451865	0.319	0.059	4.98331e-74	Myotendinous Junction	Tiam2
1.8476e-70	0.81398	0.469	0.135	3.12115e-66	Myotendinous Junction	Magi1
0	2.66185	0.988	0.198	0	Smooth Muscle	Dlc1
0	1.99873	0.97	0.187	0	Smooth Muscle	Ebf1
0	1.89737	0.917	0.057	0	Smooth Muscle	Cacna1c
0	1.82693	0.926	0.1	0	Smooth Muscle	Sox5
0	1.69126	0.812	0.048	0	Smooth Muscle	Pde3a
0	1.68379	0.777	0.041	0	Smooth Muscle	Cacnb2
0	1.54333	0.741	0.092	0	Smooth Muscle	Pid1
0	1.51743	0.688	0.027	0	Smooth Muscle	Lin7a
0	1.51554	0.72	0.067	0	Smooth Muscle	Opcml
0	1.46081	0.824	0.039	0	Smooth Muscle	Gucy1a2
0	1.45658	0.747	0.032	0	Smooth Muscle	Slc35f1
0	1.44849	0.845	0.072	0	Smooth Muscle	Cald1
0	1.40277	0.685	0.024	0	Smooth Muscle	Myh11
0	1.39255	0.827	0.041	0	Smooth Muscle	Notch3
0	1.3447	0.759	0.028	0	Smooth Muscle	Trpc3
0	1.32196	0.795	0.061	0	Smooth Muscle	Rbpms
0	1.30047	0.759	0.076	0	Smooth Muscle	Frmd4b
0	1.24766	0.705	0.031	0	Smooth Muscle	Slc24a3
0	1.23407	0.67	0.04	0	Smooth Muscle	Myo1b
0	1.22406	0.795	0.092	0	Smooth Muscle	Ror1
0	1.09821	0.643	0.018	0	Smooth Muscle	Il34
0	1.09587	0.765	0.079	0	Smooth Muscle	Ebf2
0	1.06089	0.545	0.021	0	Smooth Muscle	Rgs5
0	1.00266	0.619	0.017	0	Smooth Muscle	Ano1
0	0.995346	0.634	0.035	0	Smooth Muscle	Mylk
0	1.73263	0.785	0.044	0	Endothelial Cells	Flt1
0	1.59135	0.817	0.088	0	Endothelial Cells	Ablim1
0	1.39173	0.717	0.024	0	Endothelial Cells	Cyyr1
0	1.27601	0.673	0.025	0	Endothelial Cells	Adgrl4
0	1.17608	0.645	0.021	0	Endothelial Cells	Ablim3
0	1.17086	0.53	0.028	0	Endothelial Cells	Pdgfd
0	1.14638	0.49	0.023	0	Endothelial Cells	Dach1
0	1.1225	0.629	0.028	0	Endothelial Cells	Adgrf5
0	1.00863	0.558	0.022	0	Endothelial Cells	Ptprb
0	1.00013	0.474	0.017	0	Endothelial Cells	Aqp1
0	0.96884	0.55	0.023	0	Endothelial Cells	Pecam1
0	0.966897	0.562	0.027	0	Endothelial Cells	Hspa12b
0	0.910309	0.53	0.011	0	Endothelial Cells	Shank3
0	0.900233	0.554	0.021	0	Endothelial Cells	Prkch
0	0.745806	0.394	0.014	0	Endothelial Cells	St6galnac3
0	0.699923	0.418	0.015	0	Endothelial Cells	Mcf2l
0	0.659977	0.462	0.01	0	Endothelial Cells	Fgd5
0	0.648758	0.422	0.012	0	Endothelial Cells	Lnx1
0	0.589656	0.351	0.009	0	Endothelial Cells	Zfp366
0	0.588217	0.39	0.009	0	Endothelial Cells	Ushbp1
0	0.586084	0.414	0.016	0	Endothelial Cells	Elk3
0	0.552426	0.359	0.008	0	Endothelial Cells	Timp4
2.47343e-302	0.636105	0.331	0.009	4.17836e-298	Endothelial Cells	Gm12002
2.30218e-301	0.423237	0.307	0.007	3.88908e-297	Endothelial Cells	Arhgef15
5.38183e-301	1.25388	0.578	0.041	9.09153e-297	Endothelial Cells	Bmp6
0	2.59544	0.97	0.093	0	Type IIa Myonuclei	Myh2
3.69334e-279	1.09523	0.729	0.073	6.23916e-275	Type IIa Myonuclei	Myoz2
3.50278e-192	0.59353	0.352	0.021	5.91724e-188	Type IIa Myonuclei	Csrp3
1.88348e-189	0.543779	0.347	0.02	3.18176e-185	Type IIa Myonuclei	Myom3
6.76477e-136	1.42724	0.873	0.27	1.14277e-131	Type IIa Myonuclei	Ankrd2
4.23152e-105	0.647571	0.559	0.108	7.14831e-101	Type IIa Myonuclei	Myh10
4.5617e-94	0.492187	0.242	0.021	7.70607e-90	Type IIa Myonuclei	Rp1
2.4029e-89	0.960566	1	0.838	4.05922e-85	Type IIa Myonuclei	Actn2
1.47794e-86	0.71808	0.678	0.192	2.49669e-82	Type IIa Myonuclei	Lmod2
3.12911e-86	0.930379	0.992	0.79	5.28601e-82	Type IIa Myonuclei	Sorbs1
1.88816e-85	0.982615	0.852	0.359	3.18968e-81	Type IIa Myonuclei	Lmcd1
8.48688e-85	0.916357	0.996	0.865	1.43369e-80	Type IIa Myonuclei	Qk
2.75602e-81	0.955625	0.907	0.435	4.65575e-77	Type IIa Myonuclei	Ppara
6.62438e-77	0.340188	0.335	0.05	1.11906e-72	Type IIa Myonuclei	Bdh1
1.12113e-73	0.815598	0.945	0.599	1.89393e-69	Type IIa Myonuclei	Acss2
1.60195e-71	0.49473	0.513	0.124	2.70618e-67	Type IIa Myonuclei	Homer2
6.80526e-71	0.719984	1	0.954	1.14961e-66	Type IIa Myonuclei	Mybpc1
2.05832e-67	0.486351	0.538	0.14	3.47711e-63	Type IIa Myonuclei	Esrrb
8.59114e-66	0.763795	0.915	0.464	1.4513e-61	Type IIa Myonuclei	Cd36
1.01215e-64	0.689241	0.792	0.322	1.70983e-60	Type IIa Myonuclei	Atp1b1
2.49382e-64	0.716804	0.979	0.774	4.2128e-60	Type IIa Myonuclei	Ckmt2
1.66087e-63	0.685404	1	0.872	2.8057e-59	Type IIa Myonuclei	Esrrg
1.76996e-62	0.774379	1	0.98	2.98999e-58	Type IIa Myonuclei	Agbl1
8.12267e-60	0.67684	0.996	0.951	1.37216e-55	Type IIa Myonuclei	Nrap
4.22049e-59	0.33815	0.394	0.085	7.12968e-55	Type IIa Myonuclei	Ldhb
2.44433e-122	0.57887	0.23	0.012	4.12921e-118	Immune Cells	F13a1
1.19176e-85	0.671062	0.265	0.025	2.01325e-81	Immune Cells	Mctp1
4.03666e-66	0.304657	0.128	0.007	6.81913e-62	Immune Cells	Dock2
3.65511e-61	0.438657	0.189	0.017	6.17458e-57	Immune Cells	Stab1
6.2029e-56	0.287561	0.107	0.006	1.04786e-51	Immune Cells	Mkx
6.2551e-50	0.473894	0.143	0.012	1.05667e-45	Immune Cells	Nlgn1
2.94971e-49	0.755856	0.378	0.084	4.98295e-45	Immune Cells	Ccnd3
4.41137e-44	0.866744	0.423	0.111	7.45212e-40	Immune Cells	Pid1
4.49492e-44	0.822654	0.204	0.028	7.59327e-40	Immune Cells	Kirrel3
6.26508e-41	1.06122	0.255	0.047	1.05836e-36	Immune Cells	Itgbl1
5.32464e-37	0.51347	0.255	0.051	8.99491e-33	Immune Cells	Slc9a9
6.43219e-36	0.443969	0.214	0.038	1.08659e-31	Immune Cells	Mrc1
4.83354e-35	0.298786	0.184	0.028	8.16531e-31	Immune Cells	Aff3
4.53863e-31	0.493653	0.347	0.098	7.6671e-27	Immune Cells	Frmd4b
7.30781e-31	0.288472	0.173	0.028	1.23451e-26	Immune Cells	Dab2
2.69278e-25	0.324933	0.209	0.047	4.54891e-21	Immune Cells	Runx1
2.75739e-25	0.687811	0.347	0.118	4.65806e-21	Immune Cells	Ptprj
7.92026e-25	0.266399	0.23	0.055	1.33797e-20	Immune Cells	Fli1
8.40228e-24	0.324817	0.179	0.037	1.4194e-19	Immune Cells	Lrrk1
4.1454e-23	0.396421	0.27	0.077	7.00282e-19	Immune Cells	Wipf1
7.26855e-22	0.279737	0.163	0.034	1.22788e-17	Immune Cells	Lpar1
2.17947e-21	0.264845	0.153	0.031	3.68178e-17	Immune Cells	Pip4k2a
2.4493e-21	0.365953	0.214	0.056	4.1376e-17	Immune Cells	Ust
5.18859e-21	0.336341	0.255	0.075	8.76509e-17	Immune Cells	Elmo1
3.81103e-19	0.260664	0.148	0.032	6.43797e-15	Immune Cells	Plekhg5
0	1.29939	0.628	0.016	0	Satellite Cells	Hs6st3
0	1.27513	0.713	0.016	0	Satellite Cells	Tenm4
0	0.801148	0.543	0.011	0	Satellite Cells	Pax7
0	0.464875	0.298	0.002	0	Satellite Cells	Gm26834
1.34231e-304	0.793375	0.564	0.015	2.26756e-300	Satellite Cells	Chodl
1.52698e-292	0.417331	0.266	0.002	2.57953e-288	Satellite Cells	Calcr
5.73005e-240	0.472596	0.362	0.007	9.67978e-236	Satellite Cells	Megf10
4.52885e-223	0.766367	0.521	0.018	7.65059e-219	Satellite Cells	Fgfr4
1.80693e-206	0.594081	0.404	0.011	3.05245e-202	Satellite Cells	Sytl2
2.16766e-198	0.507157	0.372	0.01	3.66183e-194	Satellite Cells	Gxylt2
2.9153e-187	0.533689	0.415	0.013	4.92481e-183	Satellite Cells	Clmn
4.99816e-163	1.16654	0.521	0.027	8.44338e-159	Satellite Cells	Kirrel3
1.69246e-143	0.582968	0.372	0.015	2.85907e-139	Satellite Cells	Ryr3
1.52831e-135	1.52462	0.904	0.112	2.58178e-131	Satellite Cells	Ror1
4.4389e-134	0.927971	0.617	0.048	7.49863e-130	Satellite Cells	Sema6a
7.06914e-129	0.262738	0.213	0.005	1.19419e-124	Satellite Cells	Lamc3
6.68143e-117	0.987481	0.596	0.051	1.12869e-112	Satellite Cells	Bmp6
7.06492e-111	1.13457	0.745	0.089	1.19348e-106	Satellite Cells	Hmcn2
1.49488e-108	0.279235	0.202	0.005	2.5253e-104	Satellite Cells	Prox1
9.31024e-107	0.583847	0.351	0.018	1.57278e-102	Satellite Cells	Hs6st2
1.79659e-104	0.446356	0.383	0.022	3.03498e-100	Satellite Cells	Cnn3
5.45959e-101	0.743123	0.489	0.039	9.22289e-97	Satellite Cells	Tmtc2
1.47919e-89	0.487957	0.287	0.014	2.4988e-85	Satellite Cells	Clstn2
2.78542e-86	0.601751	0.372	0.026	4.70541e-82	Satellite Cells	Nrbp2
1.34509e-83	0.296592	0.245	0.011	2.27226e-79	Satellite Cells	Dtx4
0	2.39931	0.898	0.02	0	Neuromuscular Junction	Ano4
0	1.74727	0.847	0.016	0	Neuromuscular Junction	Hs6st2
0	1.74652	0.797	0.011	0	Neuromuscular Junction	Pdzrn4
0	1.63561	0.915	0.018	0	Neuromuscular Junction	Etv5
0	1.56761	0.559	0.007	0	Neuromuscular Junction	Fam19a4
0	1.5497	0.898	0.011	0	Neuromuscular Junction	Colq
0	1.42652	0.881	0.021	0	Neuromuscular Junction	Ufsp1
0	1.26614	0.746	0.003	0	Neuromuscular Junction	B4galnt3
0	1.23727	0.712	0.008	0	Neuromuscular Junction	Rps6ka1
0	1.20302	0.576	0.007	0	Neuromuscular Junction	Hs3st3a1
0	0.994693	0.661	0.007	0	Neuromuscular Junction	Col13a1
0	0.602998	0.39	0.002	0	Neuromuscular Junction	Tbx21
0	0.430867	0.373	0.002	0	Neuromuscular Junction	Hs3st3b1
0	0.387511	0.339	0.001	0	Neuromuscular Junction	Crym
0	0.386652	0.356	0.001	0	Neuromuscular Junction	AC158981.1
5.11298e-307	0.626356	0.458	0.005	8.63735e-303	Neuromuscular Junction	Nkd2
2.77802e-296	1.32933	0.78	0.021	4.69291e-292	Neuromuscular Junction	Epb41l4a
4.53585e-294	2.18768	0.915	0.031	7.66242e-290	Neuromuscular Junction	Col19a1
1.52077e-287	0.664205	0.356	0.003	2.56904e-283	Neuromuscular Junction	Gm13387
1.20208e-280	2.27646	0.966	0.037	2.03068e-276	Neuromuscular Junction	Ncam1
5.38855e-274	1.59703	0.881	0.031	9.10288e-270	Neuromuscular Junction	Col4a3
3.73034e-254	0.265408	0.22	0.001	6.30167e-250	Neuromuscular Junction	Prss55
5.77963e-250	1.29493	0.627	0.016	9.76353e-246	Neuromuscular Junction	Cfap54
2.02268e-249	0.720725	0.373	0.004	3.41691e-245	Neuromuscular Junction	Scube2
2.10203e-247	1.47562	0.508	0.01	3.55096e-243	Neuromuscular Junction	Lrfn5
