# Supplementary material for: Single-nucleus RNA-seq identifies transcriptional heterogeneity in multinucleated skeletal myofibers
Source: Nat Commun. 2020 Dec 11;11:6374. doi: 10.1038/s41467-020-20063-w (PMC7733460; doi:10.1038/s41467-020-20063-w)
Supplement: Supplementary file 3 — Supplementary Data 2 [file 41467_2020_20063_MOESM3_ESM.xlsx]

## Sheet: NMJ Upregulated Genes
p_val	avg_logFC	pct.1	pct.2	p_val_adj	cluster	gene
0	3.49894	0.879	0.02	0	Neuromuscular Junction	Ano4
0	2.80334	0.773	0.011	0	Neuromuscular Junction	Pdzrn4
0	2.76783	0.803	0.016	0	Neuromuscular Junction	Hs6st2
0	2.62066	0.879	0.018	0	Neuromuscular Junction	Etv5
0	2.60795	0.879	0.011	0	Neuromuscular Junction	Colq
0	2.55087	0.53	0.008	0	Neuromuscular Junction	Fam19a4
0	2.40038	0.864	0.021	0	Neuromuscular Junction	Ufsp1
0	2.21519	0.712	0.003	0	Neuromuscular Junction	B4galnt3
0	2.19994	0.682	0.008	0	Neuromuscular Junction	Rps6ka1
0	2.13334	0.561	0.007	0	Neuromuscular Junction	Hs3st3a1
0	1.85166	0.652	0.007	0	Neuromuscular Junction	Col13a1
0	1.22861	0.348	0.002	0	Neuromuscular Junction	Tbx21
0	1.06004	0.364	0.002	0	Neuromuscular Junction	Hs3st3b1
0	0.867627	0.348	0.001	0	Neuromuscular Junction	Crym
0	0.795111	0.348	0.001	0	Neuromuscular Junction	AC158981.1
7.93809e-307	3.17039	0.894	0.031	1.45592e-302	Neuromuscular Junction	Col19a1
1.75484e-301	1.30872	0.439	0.006	3.21855e-297	Neuromuscular Junction	Nkd2
1.22669e-298	2.56714	0.879	0.031	2.24987e-294	Neuromuscular Junction	Col4a3
3.07531e-298	1.37483	0.348	0.003	5.64043e-294	Neuromuscular Junction	Gm13387
6.46187e-296	3.23814	0.955	0.038	1.18517e-291	Neuromuscular Junction	Ncam1
2.66882e-292	2.20716	0.742	0.021	4.89489e-288	Neuromuscular Junction	Epb41l4a
2.15311e-276	1.44867	0.379	0.004	3.94901e-272	Neuromuscular Junction	Scube2
5.8721e-254	0.662107	0.212	0.001	1.077e-249	Neuromuscular Junction	Prss55
6.36522e-247	2.39499	0.485	0.01	1.16744e-242	Neuromuscular Junction	Lrfn5
6.93291e-246	2.23162	0.591	0.015	1.27156e-241	Neuromuscular Junction	Cfap54
3.99586e-245	2.00987	0.727	0.025	7.3288e-241	Neuromuscular Junction	Slc16a6
1.05853e-226	2.79557	0.909	0.046	1.94145e-222	Neuromuscular Junction	Calcrl
3.29793e-224	2.36264	0.864	0.042	6.04874e-220	Neuromuscular Junction	Chrne
1.89602e-216	0.79585	0.242	0.002	3.47749e-212	Neuromuscular Junction	Gm32067
4.38651e-198	0.693785	0.273	0.003	8.04529e-194	Neuromuscular Junction	Chrna1
7.17316e-188	3.33297	0.955	0.066	1.31563e-183	Neuromuscular Junction	Phldb2
1.55517e-177	3.02545	0.924	0.064	2.85233e-173	Neuromuscular Junction	Vav3
2.55731e-169	0.862946	0.303	0.005	4.69036e-165	Neuromuscular Junction	Dusp6
7.31281e-164	1.79055	0.652	0.031	1.34124e-159	Neuromuscular Junction	Dennd2c
1.00566e-162	1.29205	0.47	0.015	1.84449e-158	Neuromuscular Junction	Nes
3.90504e-158	0.887274	0.258	0.004	7.16223e-154	Neuromuscular Junction	Mapk11
1.21992e-145	1.64357	0.606	0.03	2.23745e-141	Neuromuscular Junction	Rapgef3
6.00086e-140	0.691882	0.258	0.005	1.10062e-135	Neuromuscular Junction	Lmo2
4.93911e-136	1.58462	0.515	0.023	9.05883e-132	Neuromuscular Junction	Sema3a
8.27665e-135	1.44647	0.636	0.037	1.51802e-130	Neuromuscular Junction	Ache
5.38969e-134	0.652452	0.197	0.003	9.88524e-130	Neuromuscular Junction	Gm42456
3.21202e-133	2.68278	0.985	0.108	5.89117e-129	Neuromuscular Junction	Gramd1b
1.26617e-130	2.08374	0.742	0.055	2.32229e-126	Neuromuscular Junction	Pla2g7
1.9953e-128	3.14765	0.985	0.113	3.65957e-124	Neuromuscular Junction	Prkar1a
3.17517e-123	0.411854	0.152	0.001	5.82359e-119	Neuromuscular Junction	Chrnd
3.54279e-123	0.357314	0.152	0.001	6.49784e-119	Neuromuscular Junction	Slc45a3
1.24066e-121	1.73489	0.409	0.016	2.27549e-117	Neuromuscular Junction	Ryr3
1.2972e-119	0.742328	0.273	0.007	2.3792e-115	Neuromuscular Junction	Slc39a12
1.33825e-116	2.33573	0.621	0.042	2.45448e-112	Neuromuscular Junction	Gpc4
3.31988e-109	0.902266	0.364	0.014	6.089e-105	Neuromuscular Junction	Igsf9b
3.71076e-109	0.666136	0.212	0.004	6.80591e-105	Neuromuscular Junction	Etv4
2.46344e-108	1.03227	0.242	0.006	4.51819e-104	Neuromuscular Junction	Dync1i1
8.85007e-107	1.81069	0.652	0.049	1.62319e-102	Neuromuscular Junction	Galnt18
8.94675e-105	1.78804	0.758	0.071	1.64092e-100	Neuromuscular Junction	Lrtm1
8.40086e-97	0.494407	0.121	0.001	1.5408e-92	Neuromuscular Junction	Gm6634
1.17459e-89	2.50544	0.985	0.165	2.15432e-85	Neuromuscular Junction	Utrn
2.77033e-87	1.88862	0.515	0.038	5.08107e-83	Neuromuscular Junction	Pola2
2.34912e-84	1.34876	0.591	0.051	4.30852e-80	Neuromuscular Junction	Prex1
2.79521e-84	0.423419	0.136	0.002	5.12669e-80	Neuromuscular Junction	5930412G12Rik
1.46272e-83	0.398597	0.106	0.001	2.68278e-79	Neuromuscular Junction	Gm5148
4.84951e-81	2.7426	0.985	0.194	8.89448e-77	Neuromuscular Junction	Rbms3
1.28296e-78	0.482311	0.106	0.001	2.35308e-74	Neuromuscular Junction	Gm26714
1.49247e-76	2.04324	0.53	0.045	2.73735e-72	Neuromuscular Junction	Map3k7cl
2.6976e-76	1.71291	0.652	0.069	4.94767e-72	Neuromuscular Junction	Cmip
1.16259e-74	0.587611	0.258	0.01	2.13231e-70	Neuromuscular Junction	Spry1
1.55921e-73	0.493778	0.182	0.005	2.85975e-69	Neuromuscular Junction	Sdk2
8.70524e-73	1.04249	0.424	0.029	1.59663e-68	Neuromuscular Junction	Itga9
1.41015e-72	1.09171	0.455	0.034	2.58635e-68	Neuromuscular Junction	Col4a4
1.629e-71	1.82872	0.788	0.114	2.98775e-67	Neuromuscular Junction	Osbpl10
3.27474e-71	0.837275	0.242	0.009	6.00619e-67	Neuromuscular Junction	Mapk4
4.23718e-71	1.31012	0.545	0.049	7.77141e-67	Neuromuscular Junction	Ctdspl
6.57383e-67	1.85021	0.288	0.015	1.20571e-62	Neuromuscular Junction	Nell1
4.05482e-64	1.45635	0.697	0.092	7.43694e-60	Neuromuscular Junction	Hdac7
1.91524e-63	0.354982	0.106	0.002	3.51273e-59	Neuromuscular Junction	AC154270.1
2.07473e-63	0.3345	0.106	0.002	3.80527e-59	Neuromuscular Junction	Gm14221
3.18886e-63	0.645391	0.258	0.012	5.84869e-59	Neuromuscular Junction	Dgkg
3.11535e-61	1.8644	0.652	0.085	5.71387e-57	Neuromuscular Junction	Nav3
1.33827e-60	1.90332	0.894	0.174	2.45451e-56	Neuromuscular Junction	Plcb4
2.17794e-59	0.652842	0.212	0.009	3.99456e-55	Neuromuscular Junction	Cyb561
4.37697e-56	3.08065	0.985	0.367	8.0278e-52	Neuromuscular Junction	Ablim2
4.96777e-56	2.39129	0.97	0.315	9.11139e-52	Neuromuscular Junction	Musk
4.87575e-55	2.25254	1	0.288	8.94262e-51	Neuromuscular Junction	Lama2
1.51573e-54	1.16831	0.424	0.039	2.78e-50	Neuromuscular Junction	Mrc1
1.69907e-54	0.684245	0.227	0.011	3.11627e-50	Neuromuscular Junction	F930017D23Rik
4.90542e-54	1.04494	0.288	0.018	8.99703e-50	Neuromuscular Junction	Pdgfc
2.85176e-53	0.839206	0.333	0.025	5.23042e-49	Neuromuscular Junction	Hpn
1.71374e-50	0.583391	0.167	0.006	3.14317e-46	Neuromuscular Junction	Sept6
2.50673e-49	0.51879	0.182	0.008	4.59759e-45	Neuromuscular Junction	Gprc5b
4.14557e-49	1.46333	0.606	0.089	7.60339e-45	Neuromuscular Junction	Bcl2l1
6.03031e-49	1.70805	0.758	0.161	1.10602e-44	Neuromuscular Junction	Akap11
1.95622e-48	1.72637	0.803	0.168	3.5879e-44	Neuromuscular Junction	Wwtr1
7.30924e-48	0.48977	0.136	0.004	1.34059e-43	Neuromuscular Junction	Spry4
1.85536e-47	2.12353	0.545	0.08	3.40291e-43	Neuromuscular Junction	Cacna2d3
2.17663e-47	1.31402	0.652	0.112	3.99216e-43	Neuromuscular Junction	Zfp715
7.94107e-47	1.86255	0.879	0.231	1.45647e-42	Neuromuscular Junction	Plpp3
8.25894e-47	1.57445	0.758	0.159	1.51477e-42	Neuromuscular Junction	Itgb5
4.70715e-45	1.50528	0.742	0.144	8.63339e-41	Neuromuscular Junction	App
8.00537e-44	1.11181	0.591	0.094	1.46826e-39	Neuromuscular Junction	Rnf122
1.18911e-43	0.605109	0.197	0.011	2.18094e-39	Neuromuscular Junction	Col26a1
1.50592e-43	0.993164	0.318	0.028	2.76201e-39	Neuromuscular Junction	Scn2a
4.56086e-43	1.14206	0.53	0.078	8.36506e-39	Neuromuscular Junction	Sema4d
1.12682e-42	0.95101	0.439	0.053	2.0667e-38	Neuromuscular Junction	Gprc5c
1.82468e-42	1.97643	1	0.722	3.34664e-38	Neuromuscular Junction	Ank3
4.92364e-42	0.72835	0.258	0.019	9.03046e-38	Neuromuscular Junction	Arsg
1.06279e-41	1.43843	0.697	0.144	1.94927e-37	Neuromuscular Junction	Pdgfa
2.79929e-41	0.430171	0.106	0.003	5.13417e-37	Neuromuscular Junction	Map7d3
1.92802e-40	0.66152	0.152	0.007	3.53618e-36	Neuromuscular Junction	Gdnf
3.90666e-40	0.500839	0.182	0.01	7.16521e-36	Neuromuscular Junction	Oaf
5.21805e-40	0.998329	0.576	0.094	9.57043e-36	Neuromuscular Junction	Tmem243
7.7283e-40	0.359746	0.106	0.003	1.41745e-35	Neuromuscular Junction	Exoc3l2
1.13793e-39	1.17594	0.455	0.061	2.08707e-35	Neuromuscular Junction	Adgrl2
4.06896e-39	0.546792	0.227	0.016	7.46287e-35	Neuromuscular Junction	Atp8a2
2.74043e-38	1.68613	0.955	0.419	5.02622e-34	Neuromuscular Junction	Trak2
3.37736e-38	1.81446	0.985	0.649	6.19442e-34	Neuromuscular Junction	Psd3
5.36237e-38	1.27488	0.5	0.078	9.83512e-34	Neuromuscular Junction	Gadl1
6.57968e-38	1.44096	0.697	0.162	1.20678e-33	Neuromuscular Junction	Aplp2
9.87208e-38	1.60699	0.773	0.205	1.81064e-33	Neuromuscular Junction	Ripor2
3.35645e-37	1.8107	1	0.593	6.15606e-33	Neuromuscular Junction	Fmnl2
4.67334e-36	0.723474	0.242	0.019	8.57137e-32	Neuromuscular Junction	Col4a5
7.31875e-36	1.63672	0.864	0.314	1.34233e-31	Neuromuscular Junction	Farp1
2.60531e-35	1.27139	0.394	0.052	4.7784e-31	Neuromuscular Junction	Prickle2
2.70364e-35	0.981165	0.394	0.051	4.95875e-31	Neuromuscular Junction	Sh3bp5
3.01818e-35	1.24593	0.621	0.126	5.53564e-31	Neuromuscular Junction	Atp13a3
7.83997e-35	0.792357	0.348	0.04	1.43793e-30	Neuromuscular Junction	Arhgap18
7.99783e-35	1.65794	0.606	0.131	1.46688e-30	Neuromuscular Junction	Pgm5
1.02523e-34	1.59551	0.955	0.476	1.88038e-30	Neuromuscular Junction	1700025G04Rik
2.83861e-34	1.24825	0.864	0.281	5.20629e-30	Neuromuscular Junction	Wipi1
3.92717e-34	1.04144	0.5	0.082	7.20283e-30	Neuromuscular Junction	Cachd1
7.14742e-34	0.839238	0.333	0.038	1.31091e-29	Neuromuscular Junction	Plxnd1
1.47829e-33	0.62262	0.242	0.021	2.71132e-29	Neuromuscular Junction	Ntn1
1.32782e-32	1.98013	0.955	0.475	2.43536e-28	Neuromuscular Junction	Kcnq5
3.58482e-32	0.690742	0.364	0.047	6.57491e-28	Neuromuscular Junction	Gm3331
2.9911e-31	0.960212	0.621	0.135	5.48598e-27	Neuromuscular Junction	Rasa3
2.38244e-30	1.79341	0.924	0.473	4.36963e-26	Neuromuscular Junction	Syne1
5.73731e-30	0.894669	0.182	0.013	1.05228e-25	Neuromuscular Junction	Piezo2
7.95176e-30	1.26672	0.727	0.2	1.45843e-25	Neuromuscular Junction	Dennd5b
9.58854e-30	1.8687	0.924	0.51	1.75863e-25	Neuromuscular Junction	Crim1
2.04572e-29	0.731914	0.273	0.03	3.75205e-25	Neuromuscular Junction	Cd24a
2.23255e-29	1.04341	0.485	0.091	4.09472e-25	Neuromuscular Junction	Crot
3.80504e-29	1.0931	0.636	0.152	6.97882e-25	Neuromuscular Junction	Lrp5
4.43202e-29	0.914138	0.379	0.056	8.12877e-25	Neuromuscular Junction	Disc1
5.59421e-29	0.914276	0.379	0.057	1.02603e-24	Neuromuscular Junction	Tecpr1
8.67293e-29	1.53438	0.606	0.143	1.5907e-24	Neuromuscular Junction	Cdk14
2.0376e-28	0.882875	0.106	0.005	3.73716e-24	Neuromuscular Junction	Col25a1
9.94461e-28	0.7904	0.576	0.122	1.82394e-23	Neuromuscular Junction	Ptprj
1.10863e-27	0.25075	0.136	0.008	2.03335e-23	Neuromuscular Junction	Gimap6
2.1288e-27	0.781855	0.288	0.034	3.90443e-23	Neuromuscular Junction	Svep1
3.13984e-27	1.11175	0.591	0.138	5.75878e-23	Neuromuscular Junction	Myo5a
1.22255e-26	1.07729	0.985	0.822	2.24227e-22	Neuromuscular Junction	Fgf13
4.55339e-26	1.26577	0.803	0.286	8.35138e-22	Neuromuscular Junction	Fgf1
4.60615e-26	1.71288	0.667	0.201	8.44814e-22	Neuromuscular Junction	Oxr1
6.95937e-26	0.86973	0.576	0.135	1.27642e-21	Neuromuscular Junction	Chrnb1
8.96923e-26	1.60821	0.818	0.35	1.64505e-21	Neuromuscular Junction	Fut8
9.64854e-26	1.08386	0.712	0.223	1.76964e-21	Neuromuscular Junction	Kcnj12
1.0504e-25	0.4203	0.152	0.011	1.92654e-21	Neuromuscular Junction	Rab13
8.10416e-25	1.18863	0.985	0.624	1.48638e-20	Neuromuscular Junction	Ptprg
2.20986e-24	1.00724	0.833	0.281	4.05311e-20	Neuromuscular Junction	Iqgap1
4.0395e-24	0.703861	0.379	0.064	7.40885e-20	Neuromuscular Junction	Afap1
7.76113e-24	0.559288	0.379	0.064	1.42347e-19	Neuromuscular Junction	Hspa5
9.27297e-24	0.958621	1	0.784	1.70076e-19	Neuromuscular Junction	Cped1
1.04013e-23	1.60855	0.864	0.432	1.9077e-19	Neuromuscular Junction	Maml3
2.52404e-23	0.954806	0.727	0.227	4.62933e-19	Neuromuscular Junction	Hip1
2.78038e-23	0.76512	0.136	0.01	5.0995e-19	Neuromuscular Junction	Adam12
1.12684e-22	0.969356	0.409	0.081	2.06674e-18	Neuromuscular Junction	Hes1
3.15196e-22	0.869189	0.424	0.087	5.781e-18	Neuromuscular Junction	Fam78b
4.58678e-22	0.776382	0.485	0.109	8.41261e-18	Neuromuscular Junction	Ehd4
5.19068e-22	1.11047	0.273	0.04	9.52022e-18	Neuromuscular Junction	Mmd
2.39266e-21	0.817889	0.364	0.067	4.38837e-17	Neuromuscular Junction	Mfhas1
3.08478e-21	1.44448	0.803	0.405	5.6578e-17	Neuromuscular Junction	Nav2
3.13858e-21	0.88559	0.818	0.331	5.75646e-17	Neuromuscular Junction	Mapt
3.61777e-21	0.919189	0.455	0.103	6.63536e-17	Neuromuscular Junction	Mylip
4.02237e-21	1.0108	0.409	0.085	7.37743e-17	Neuromuscular Junction	Lrp4
5.24934e-21	0.383977	0.197	0.022	9.62781e-17	Neuromuscular Junction	Grhl1
9.95344e-21	1.36333	0.697	0.255	1.82556e-16	Neuromuscular Junction	Fndc3a
2.44568e-20	0.486317	0.182	0.019	4.48561e-16	Neuromuscular Junction	Camkk2
2.45086e-20	1.14923	0.758	0.298	4.49512e-16	Neuromuscular Junction	Pik3cd
4.19261e-20	0.58482	0.227	0.029	7.68966e-16	Neuromuscular Junction	Zbtb7c
4.36937e-20	1.19498	0.576	0.185	8.01385e-16	Neuromuscular Junction	P4ha1
5.049e-20	0.536619	0.242	0.033	9.26037e-16	Neuromuscular Junction	Bcar3
1.07985e-19	0.615138	0.197	0.023	1.98056e-15	Neuromuscular Junction	Fgf6
3.87705e-19	1.00869	0.894	0.469	7.11089e-15	Neuromuscular Junction	Plcl1
7.08995e-19	0.62843	0.227	0.032	1.30037e-14	Neuromuscular Junction	Shisa2
1.77105e-18	0.691918	0.197	0.025	3.24829e-14	Neuromuscular Junction	Osbpl3
1.30407e-17	0.984627	0.924	0.603	2.3918e-13	Neuromuscular Junction	Lcor
1.33577e-17	1.03663	0.803	0.399	2.44994e-13	Neuromuscular Junction	Scn4a
1.40016e-17	0.565462	0.121	0.01	2.56804e-13	Neuromuscular Junction	Cit
2.68033e-17	0.735651	0.364	0.079	4.91598e-13	Neuromuscular Junction	Prr29
6.84079e-17	0.441365	0.288	0.051	1.25467e-12	Neuromuscular Junction	Anxa5
1.12547e-16	0.774563	0.424	0.106	2.06423e-12	Neuromuscular Junction	Zfp697
1.42415e-16	0.567904	0.303	0.057	2.61204e-12	Neuromuscular Junction	Trpc3
1.45661e-16	0.717899	0.409	0.102	2.67157e-12	Neuromuscular Junction	Fez2
1.59577e-16	0.934473	0.652	0.245	2.92681e-12	Neuromuscular Junction	Ctif
4.58168e-16	1.37046	0.545	0.193	8.40326e-12	Neuromuscular Junction	D430041D05Rik
1.09673e-15	0.606722	0.47	0.126	2.01151e-11	Neuromuscular Junction	Ankrd6
1.79173e-15	0.632214	0.258	0.047	3.28622e-11	Neuromuscular Junction	Ahsa2
3.77348e-15	0.47285	0.167	0.021	6.92095e-11	Neuromuscular Junction	Cables1
4.10323e-15	0.872697	0.924	0.654	7.52573e-11	Neuromuscular Junction	Dtna
4.93974e-15	0.63655	0.136	0.015	9.05998e-11	Neuromuscular Junction	Dnah7b
5.14018e-15	0.734996	0.515	0.161	9.42761e-11	Neuromuscular Junction	Apobec2
9.08264e-15	0.709159	0.515	0.161	1.66585e-10	Neuromuscular Junction	Dnajc3
9.26436e-15	0.563996	0.409	0.106	1.69918e-10	Neuromuscular Junction	Odc1
1.07698e-14	0.670401	0.985	0.803	1.97529e-10	Neuromuscular Junction	Map4
1.96044e-14	0.779245	0.758	0.341	3.59564e-10	Neuromuscular Junction	Prrx1
2.34137e-14	0.675442	0.333	0.08	4.2943e-10	Neuromuscular Junction	Spag5
2.3963e-14	0.630219	0.591	0.217	4.39505e-10	Neuromuscular Junction	Azin1
2.95306e-14	1.08388	0.591	0.236	5.4162e-10	Neuromuscular Junction	Map2k1
3.22467e-14	0.883181	0.833	0.485	5.91437e-10	Neuromuscular Junction	Ptpn4
3.53654e-14	0.683386	0.455	0.136	6.48637e-10	Neuromuscular Junction	Lamb2
4.73918e-14	0.681923	0.545	0.182	8.69212e-10	Neuromuscular Junction	Scn1b
5.64225e-14	0.492996	0.348	0.083	1.03485e-09	Neuromuscular Junction	Spred1
7.34266e-14	0.709109	0.712	0.309	1.34672e-09	Neuromuscular Junction	Cnst
1.41876e-13	0.801319	0.758	0.391	2.60214e-09	Neuromuscular Junction	Atp2b1
2.10154e-13	0.527296	0.303	0.069	3.85444e-09	Neuromuscular Junction	Adgra3
2.7996e-13	0.561152	0.364	0.096	5.13475e-09	Neuromuscular Junction	Sipa1l1
3.4294e-13	0.604282	0.409	0.117	6.28986e-09	Neuromuscular Junction	Adam9
3.77449e-13	0.867075	0.561	0.219	6.92279e-09	Neuromuscular Junction	Fam13a
4.41781e-13	0.506686	0.182	0.028	8.1027e-09	Neuromuscular Junction	Arap2
4.60382e-13	0.411787	0.303	0.068	8.44386e-09	Neuromuscular Junction	Map4k4
4.97413e-13	0.586608	0.621	0.237	9.12306e-09	Neuromuscular Junction	Serinc3
6.86457e-13	0.632293	0.348	0.091	1.25903e-08	Neuromuscular Junction	Spred2
8.42989e-13	0.382769	0.197	0.034	1.54613e-08	Neuromuscular Junction	Chsy1
1.20199e-12	0.872118	0.924	0.635	2.20457e-08	Neuromuscular Junction	Ppm1l
1.23821e-12	0.893657	0.864	0.561	2.27101e-08	Neuromuscular Junction	Hectd1
2.34682e-12	1.12619	0.591	0.259	4.3043e-08	Neuromuscular Junction	Gm32569
3.03013e-12	0.418328	0.197	0.035	5.55757e-08	Neuromuscular Junction	Lbx1
3.43191e-12	0.512364	0.227	0.045	6.29447e-08	Neuromuscular Junction	Abi2
3.64801e-12	0.557539	0.379	0.104	6.69082e-08	Neuromuscular Junction	Rrbp1
3.77492e-12	0.668882	0.606	0.243	6.92357e-08	Neuromuscular Junction	Stradb
4.45419e-12	0.71418	0.924	0.764	8.16942e-08	Neuromuscular Junction	Mbnl2
5.22098e-12	0.653298	0.682	0.316	9.57581e-08	Neuromuscular Junction	Cask
7.09156e-12	0.759792	0.621	0.256	1.30066e-07	Neuromuscular Junction	Tcf7l1
1.00184e-11	0.584416	0.667	0.285	1.83748e-07	Neuromuscular Junction	Hspg2
1.12971e-11	0.645648	0.712	0.339	2.07199e-07	Neuromuscular Junction	Supt3
1.34698e-11	0.543529	0.136	0.019	2.4705e-07	Neuromuscular Junction	Cdk6
1.42313e-11	0.707955	0.727	0.361	2.61016e-07	Neuromuscular Junction	Rasgrp3
1.46837e-11	0.467177	0.318	0.083	2.69314e-07	Neuromuscular Junction	Dok5
2.17115e-11	0.544446	0.348	0.097	3.9821e-07	Neuromuscular Junction	Dusp3
2.46378e-11	0.667686	0.545	0.218	4.51882e-07	Neuromuscular Junction	Nck2
2.80787e-11	0.555	0.303	0.077	5.14991e-07	Neuromuscular Junction	Ccdc134
2.85387e-11	1.06733	0.742	0.458	5.23428e-07	Neuromuscular Junction	Bmpr2
3.35588e-11	0.783549	0.848	0.547	6.15503e-07	Neuromuscular Junction	Samd4
3.74063e-11	0.658175	0.545	0.214	6.8607e-07	Neuromuscular Junction	Deptor
3.75815e-11	0.551152	0.348	0.1	6.89282e-07	Neuromuscular Junction	Cdk17
4.03642e-11	0.553765	0.182	0.034	7.40319e-07	Neuromuscular Junction	Tle3
4.24437e-11	0.690926	0.258	0.061	7.7846e-07	Neuromuscular Junction	Sntb2
4.50465e-11	0.809335	0.712	0.382	8.26197e-07	Neuromuscular Junction	Raph1
4.63448e-11	0.489886	0.333	0.091	8.50011e-07	Neuromuscular Junction	Gm42722
5.99624e-11	0.589915	0.348	0.105	1.09977e-06	Neuromuscular Junction	Gm14582
6.7412e-11	0.874244	0.606	0.288	1.2364e-06	Neuromuscular Junction	Mapk12
8.94313e-11	0.407631	0.121	0.017	1.64026e-06	Neuromuscular Junction	Tbxas1
9.6868e-11	0.549615	0.833	0.526	1.77666e-06	Neuromuscular Junction	Ptprm
1.06935e-10	0.575737	0.318	0.089	1.9613e-06	Neuromuscular Junction	Afap1l1
1.09611e-10	0.655485	0.576	0.226	2.01038e-06	Neuromuscular Junction	Wwc2
1.3185e-10	0.892448	0.712	0.398	2.41825e-06	Neuromuscular Junction	Aox1
1.42942e-10	0.792367	0.424	0.148	2.62171e-06	Neuromuscular Junction	Tspan7
1.55883e-10	0.518178	0.455	0.156	2.85905e-06	Neuromuscular Junction	Canx
2.07411e-10	0.771625	0.561	0.236	3.80412e-06	Neuromuscular Junction	Cd55
2.49329e-10	0.375349	0.136	0.021	4.57294e-06	Neuromuscular Junction	Scarb1
2.57896e-10	0.647487	0.864	0.52	4.73007e-06	Neuromuscular Junction	Vldlr
2.6712e-10	0.417453	0.379	0.117	4.89924e-06	Neuromuscular Junction	Ubtd2
3.15686e-10	0.670822	0.879	0.665	5.78999e-06	Neuromuscular Junction	Sgcd
3.32641e-10	0.589633	0.97	0.706	6.10096e-06	Neuromuscular Junction	Tead1
3.40013e-10	0.480621	0.515	0.198	6.23617e-06	Neuromuscular Junction	Apbb2
6.45966e-10	0.286605	0.121	0.018	1.18477e-05	Neuromuscular Junction	Stk10
6.70358e-10	0.452973	0.318	0.093	1.2295e-05	Neuromuscular Junction	Igsf8
7.37231e-10	1.07874	0.197	0.043	1.35216e-05	Neuromuscular Junction	Col23a1
7.63047e-10	0.354465	0.167	0.031	1.3995e-05	Neuromuscular Junction	Fosl2
8.76544e-10	0.362108	0.106	0.014	1.60767e-05	Neuromuscular Junction	Klhl25
1.03146e-09	0.364028	0.258	0.065	1.8918e-05	Neuromuscular Junction	Epb41l4b
1.53304e-09	0.509817	0.727	0.361	2.81174e-05	Neuromuscular Junction	Uso1
2.08508e-09	0.543705	0.909	0.577	3.82424e-05	Neuromuscular Junction	Akap6
2.42188e-09	0.469954	0.242	0.062	4.44197e-05	Neuromuscular Junction	Cd300a
2.8682e-09	0.745581	0.758	0.48	5.26057e-05	Neuromuscular Junction	Irs1
2.97107e-09	0.480055	0.409	0.147	5.44924e-05	Neuromuscular Junction	Creb3l2
3.04386e-09	0.305764	0.197	0.043	5.58274e-05	Neuromuscular Junction	Il1r1
4.70987e-09	0.882643	0.636	0.34	8.63838e-05	Neuromuscular Junction	Rnf144b
4.77944e-09	0.269414	0.348	0.105	8.76597e-05	Neuromuscular Junction	Skp1a
5.14646e-09	0.440926	0.197	0.045	9.43912e-05	Neuromuscular Junction	5033421B08Rik
5.69971e-09	0.552904	0.303	0.092	0.000104538	Neuromuscular Junction	Palmd
6.01548e-09	0.561896	0.485	0.203	0.00011033	Neuromuscular Junction	Myo10
6.38095e-09	0.560182	0.394	0.141	0.000117033	Neuromuscular Junction	Tgfb2
6.5686e-09	0.721969	0.545	0.259	0.000120475	Neuromuscular Junction	Wdfy2
7.36731e-09	0.519202	0.455	0.183	0.000135124	Neuromuscular Junction	Plpp1
8.72024e-09	0.817017	0.667	0.384	0.000159938	Neuromuscular Junction	Dnm2
8.84892e-09	0.540466	0.576	0.262	0.000162298	Neuromuscular Junction	Pik3ca
1.05279e-08	0.392981	0.152	0.03	0.000193093	Neuromuscular Junction	Gm47071
1.13752e-08	0.669091	0.712	0.439	0.000208633	Neuromuscular Junction	Sptb
1.22742e-08	0.785004	0.455	0.195	0.000225121	Neuromuscular Junction	Sat1
1.40398e-08	0.657393	0.348	0.121	0.000257505	Neuromuscular Junction	Gm13481
1.78817e-08	0.262871	0.121	0.02	0.000327969	Neuromuscular Junction	Tigd2
1.90512e-08	0.490513	0.591	0.285	0.000349417	Neuromuscular Junction	Fndc3b
2.13674e-08	0.722261	0.682	0.42	0.000391899	Neuromuscular Junction	Pxn
2.60492e-08	0.747668	0.5	0.239	0.000477769	Neuromuscular Junction	Tbc1d8
2.67473e-08	0.57422	0.258	0.074	0.000490571	Neuromuscular Junction	Pld5
2.83496e-08	0.621978	0.364	0.131	0.00051996	Neuromuscular Junction	Hsp90ab1
3.07577e-08	0.662962	0.5	0.23	0.000564128	Neuromuscular Junction	Srgap2
3.28141e-08	0.951571	0.727	0.534	0.000601843	Neuromuscular Junction	Slc8a1
3.45991e-08	0.577177	0.652	0.331	0.000634583	Neuromuscular Junction	Nlk
4.21973e-08	0.542069	0.53	0.24	0.00077394	Neuromuscular Junction	Cflar
4.99023e-08	0.719131	0.727	0.462	0.000915257	Neuromuscular Junction	Tmem233
5.01245e-08	0.588513	0.667	0.364	0.000919333	Neuromuscular Junction	Dip2b
5.09462e-08	0.541809	0.515	0.223	0.000934404	Neuromuscular Junction	Wipf3
5.26347e-08	0.478541	0.348	0.125	0.000965373	Neuromuscular Junction	Itga4
5.77309e-08	0.693204	0.212	0.058	0.00105884	Neuromuscular Junction	Galm
5.92759e-08	0.260632	0.136	0.026	0.00108718	Neuromuscular Junction	Ramp1
6.65548e-08	0.278197	0.136	0.027	0.00122068	Neuromuscular Junction	Ccdc60
9.09394e-08	0.423967	0.318	0.108	0.00166792	Neuromuscular Junction	Nfatc2
9.44885e-08	0.490484	0.758	0.426	0.00173301	Neuromuscular Junction	Atp2c1
9.79491e-08	0.611326	0.818	0.587	0.00179649	Neuromuscular Junction	Nktr
9.93016e-08	0.564789	0.652	0.386	0.00182129	Neuromuscular Junction	Ehbp1l1
1.17627e-07	0.569818	0.515	0.232	0.0021574	Neuromuscular Junction	Arid4a
1.31734e-07	0.985313	0.212	0.06	0.00241613	Neuromuscular Junction	St3gal4
1.40373e-07	1.69506	0.379	0.162	0.00257458	Neuromuscular Junction	Tshz2
1.41344e-07	0.732811	0.561	0.299	0.0025924	Neuromuscular Junction	Zfp462
1.55391e-07	0.469526	0.379	0.143	0.00285003	Neuromuscular Junction	St8sia5
1.56792e-07	0.503193	0.333	0.124	0.00287573	Neuromuscular Junction	Bcl9l
1.75083e-07	0.435064	0.364	0.136	0.0032112	Neuromuscular Junction	Ppp2cb
1.82667e-07	0.442119	0.485	0.22	0.0033503	Neuromuscular Junction	Mettl11b
2.14189e-07	0.28888	0.152	0.033	0.00392844	Neuromuscular Junction	P3h2
2.45664e-07	0.284269	0.545	0.244	0.00450573	Neuromuscular Junction	Cdc42bpa
2.63076e-07	0.469259	0.303	0.106	0.00482507	Neuromuscular Junction	Avil
2.66077e-07	0.372882	0.167	0.04	0.00488012	Neuromuscular Junction	Zfp467
2.93794e-07	0.252218	0.121	0.023	0.00538848	Neuromuscular Junction	Zfp217
3.02385e-07	0.481684	0.242	0.075	0.00554605	Neuromuscular Junction	Hsph1
3.15403e-07	0.435019	0.197	0.053	0.0057848	Neuromuscular Junction	Sec24d
3.20387e-07	0.271849	0.273	0.086	0.00587622	Neuromuscular Junction	Dgkh
3.33373e-07	0.717631	0.803	0.568	0.00611439	Neuromuscular Junction	Nfat5
4.09312e-07	0.414125	0.439	0.188	0.00750719	Neuromuscular Junction	Hnrnpll
5.15278e-07	0.352226	0.5	0.224	0.0094507	Neuromuscular Junction	Inpp5a
6.12839e-07	0.723764	0.742	0.484	0.0112401	Neuromuscular Junction	Esyt2
6.48058e-07	0.526289	0.758	0.484	0.011886	Neuromuscular Junction	Ssr1
6.61842e-07	0.383315	0.303	0.105	0.0121388	Neuromuscular Junction	Ldlrad3
9.01741e-07	0.416705	0.47	0.212	0.0165388	Neuromuscular Junction	Eml4
1.11613e-06	0.413925	0.682	0.395	0.020471	Neuromuscular Junction	Il15ra
1.2266e-06	0.272145	0.167	0.043	0.022497	Neuromuscular Junction	Usp6nl
1.31055e-06	0.544517	0.561	0.307	0.0240368	Neuromuscular Junction	Uggt1
1.53014e-06	0.53736	0.515	0.273	0.0280643	Neuromuscular Junction	Slc20a1
1.65743e-06	0.498589	0.561	0.308	0.0303989	Neuromuscular Junction	Sept7
1.66262e-06	0.532298	0.652	0.42	0.0304941	Neuromuscular Junction	Ankrd10
1.70923e-06	0.777508	0.561	0.32	0.0313491	Neuromuscular Junction	Mylk2
1.91326e-06	0.556948	0.727	0.448	0.0350912	Neuromuscular Junction	Slc38a2
1.93102e-06	0.421255	0.394	0.17	0.0354168	Neuromuscular Junction	Ptpn14
2.21115e-06	0.691823	0.773	0.542	0.0405548	Neuromuscular Junction	Clcn1
2.43438e-06	0.642668	0.667	0.389	0.044649	Neuromuscular Junction	Prkcq
2.50244e-06	0.519862	0.879	0.696	0.0458972	Neuromuscular Junction	Cdh13

## Sheet: MTJ Upregulated Genes
p_val	avg_logFC	pct.1	pct.2	p_val_adj	cluster	gene
0	2.65795	0.696	0.035	0	Myotendinous Junction	Col22a1
4.93726e-291	2.26781	0.429	0.023	9.05543e-287	Myotendinous Junction	Slc24a2
3.00891e-270	1.72326	0.334	0.013	5.51864e-266	Myotendinous Junction	Ankrd1
2.91466e-253	1.87128	0.358	0.018	5.34579e-249	Myotendinous Junction	Fras1
2.23851e-241	1.33117	0.236	0.006	4.10566e-237	Myotendinous Junction	Prom1
1.22507e-237	2.33171	0.446	0.034	2.24691e-233	Myotendinous Junction	Map3k7cl
6.69247e-211	2.23155	0.716	0.125	1.22747e-206	Myotendinous Junction	Col24a1
3.14529e-200	1.40044	0.392	0.031	5.76878e-196	Myotendinous Junction	Usp6nl
1.57213e-199	2.81158	0.909	0.271	2.88344e-195	Myotendinous Junction	Lama2
1.45345e-195	0.804754	0.169	0.003	2.66577e-191	Myotendinous Junction	Tigd4
1.87642e-192	0.965206	0.24	0.009	3.44155e-188	Myotendinous Junction	Aldh1l2
2.34879e-191	1.0339	0.23	0.008	4.30792e-187	Myotendinous Junction	Med12l
2.8423e-187	1.69386	0.598	0.088	5.21306e-183	Myotendinous Junction	Ldlrad3
8.46551e-183	1.16183	0.172	0.004	1.55266e-178	Myotendinous Junction	Brinp2
3.58475e-179	0.851081	0.182	0.005	6.57479e-175	Myotendinous Junction	AC114585.2
4.72269e-166	1.61907	0.679	0.129	8.66189e-162	Myotendinous Junction	App
3.36327e-151	0.576971	0.122	0.002	6.16857e-147	Myotendinous Junction	Gm12092
5.4461e-151	1.89688	0.554	0.095	9.9887e-147	Myotendinous Junction	Adamts20
5.02274e-144	0.848291	0.206	0.01	9.2122e-140	Myotendinous Junction	Fgf7
1.39012e-123	1.47823	0.73	0.206	2.54961e-119	Myotendinous Junction	Atp13a5
2.19408e-118	1.7106	0.554	0.119	4.02417e-114	Myotendinous Junction	Rgcc
1.15353e-114	1.12083	0.368	0.049	2.11568e-110	Myotendinous Junction	Atp10a
1.77744e-113	1.40252	0.645	0.164	3.26001e-109	Myotendinous Junction	Pdzd2
1.03567e-108	0.839287	0.152	0.007	1.89952e-104	Myotendinous Junction	Ostn
1.57862e-104	1.12661	0.412	0.069	2.89534e-100	Myotendinous Junction	Gadl1
1.15102e-101	0.537741	0.118	0.004	2.11109e-97	Myotendinous Junction	Edar
2.23635e-99	0.748152	0.24	0.024	4.10169e-95	Myotendinous Junction	Net1
2.31497e-98	1.0558	0.385	0.064	4.24589e-94	Myotendinous Junction	Tec
3.34431e-97	1.97394	0.953	0.626	6.1338e-93	Myotendinous Junction	Xirp2
3.03552e-95	0.689022	0.159	0.01	5.56744e-91	Myotendinous Junction	Wdr95
2.39795e-89	1.52276	0.618	0.189	4.39808e-85	Myotendinous Junction	Dennd5b
2.30945e-88	1.38554	0.932	0.657	4.23576e-84	Myotendinous Junction	Sgcd
2.83648e-85	0.994568	0.355	0.061	5.20238e-81	Myotendinous Junction	Tiam2
1.45227e-83	1.54379	0.682	0.242	2.6636e-79	Myotendinous Junction	Atrnl1
5.28025e-76	1.26524	0.841	0.436	9.6845e-72	Myotendinous Junction	Sorbs2
2.32972e-74	1.9406	0.372	0.079	4.27293e-70	Myotendinous Junction	Nav3
7.03393e-74	0.584616	0.111	0.006	1.29009e-69	Myotendinous Junction	Nol4
4.5701e-73	1.41987	0.503	0.138	8.38202e-69	Myotendinous Junction	Magi1
1.63357e-70	1.21124	0.777	0.365	2.99613e-66	Myotendinous Junction	Maml2
2.57248e-70	1.24874	0.355	0.074	4.71818e-66	Myotendinous Junction	Atp1b4
6.60295e-69	0.464794	0.108	0.006	1.21105e-64	Myotendinous Junction	Tmem266
2.11726e-67	1.68246	0.889	0.571	3.88326e-63	Myotendinous Junction	Limch1
1.60595e-66	0.925337	0.294	0.052	2.94547e-62	Myotendinous Junction	Asap2
3.81426e-60	0.916415	0.524	0.169	6.99573e-56	Myotendinous Junction	Lrrcc1
1.17935e-59	1.24244	0.547	0.197	2.16304e-55	Myotendinous Junction	Hivep3
1.46647e-59	1.22865	0.824	0.479	2.68966e-55	Myotendinous Junction	Camk2d
2.46959e-58	1.173	0.807	0.46	4.52947e-54	Myotendinous Junction	Plcl1
3.92281e-58	0.623903	0.203	0.028	7.19483e-54	Myotendinous Junction	Bcar3
3.68912e-57	0.797734	0.97	0.798	6.76621e-53	Myotendinous Junction	Map4
3.73398e-57	0.777933	0.459	0.134	6.8485e-53	Myotendinous Junction	Ppfibp1
6.69711e-57	1.09706	0.385	0.1	1.22832e-52	Myotendinous Junction	Ltbp1
9.6689e-57	1.18732	0.709	0.339	1.77337e-52	Myotendinous Junction	Itgb1
9.50309e-56	1.52476	0.581	0.236	1.74296e-51	Myotendinous Junction	Angpt1
2.35936e-55	1.58643	0.723	0.412	4.3273e-51	Myotendinous Junction	Prkg1
2.7485e-53	0.802051	0.277	0.057	5.04103e-49	Myotendinous Junction	Eda2r
4.43263e-51	1.02386	0.878	0.629	8.12989e-47	Myotendinous Junction	Large1
9.32649e-51	0.455401	0.105	0.008	1.71057e-46	Myotendinous Junction	A230057D06Rik
4.85716e-50	0.86031	0.902	0.635	8.90851e-46	Myotendinous Junction	Cap2
5.86637e-50	0.954304	0.804	0.468	1.07595e-45	Myotendinous Junction	1700025G04Rik
1.06103e-49	0.909417	0.858	0.611	1.94603e-45	Myotendinous Junction	Fhod3
2.2484e-49	0.996906	0.733	0.391	4.12379e-45	Myotendinous Junction	Stau2
2.10851e-47	0.610788	0.973	0.863	3.86722e-43	Myotendinous Junction	Dmd
2.97841e-47	1.01797	0.659	0.323	5.46271e-43	Myotendinous Junction	Mapt
5.6618e-47	0.955346	0.48	0.169	1.03843e-42	Myotendinous Junction	Klhl29
9.89359e-47	2.33427	0.301	0.079	1.81458e-42	Myotendinous Junction	Erbb4
4.6084e-46	0.852133	0.625	0.276	8.45226e-42	Myotendinous Junction	Hspg2
2.89189e-45	0.765096	0.341	0.093	5.30402e-41	Myotendinous Junction	Cdk17
7.72931e-45	1.11267	0.794	0.53	1.41763e-40	Myotendinous Junction	Pdlim3
1.87957e-44	0.537367	0.118	0.013	3.44731e-40	Myotendinous Junction	Arhgap28
2.14106e-44	1.05443	0.821	0.571	3.92692e-40	Myotendinous Junction	Akap6
2.8587e-44	0.623859	0.182	0.03	5.24314e-40	Myotendinous Junction	Sipa1l2
2.71368e-43	0.609208	0.28	0.067	4.97716e-39	Myotendinous Junction	Zfp641
4.02736e-43	1.00603	0.861	0.67	7.38657e-39	Myotendinous Junction	Psme4
9.91142e-43	0.732451	0.429	0.146	1.81785e-38	Myotendinous Junction	Slc35f5
8.09648e-42	1.1345	0.591	0.283	1.48498e-37	Myotendinous Junction	2810474O19Rik
8.70615e-42	0.64661	0.284	0.071	1.59679e-37	Myotendinous Junction	Anxa4
2.19676e-41	0.722186	0.345	0.1	4.02907e-37	Myotendinous Junction	Kank1
3.56895e-41	0.944033	0.611	0.296	6.54581e-37	Myotendinous Junction	Cobl
9.10814e-41	1.66834	0.101	0.01	1.67052e-36	Myotendinous Junction	Kcnh7
7.69659e-40	0.875459	0.118	0.014	1.41163e-35	Myotendinous Junction	Clstn2
2.23707e-39	0.647081	0.26	0.062	4.10301e-35	Myotendinous Junction	Mfhas1
1.01365e-38	0.935779	0.679	0.356	1.85914e-34	Myotendinous Junction	Lamc1
1.17291e-38	0.649446	0.155	0.025	2.15123e-34	Myotendinous Junction	Rims4
5.21461e-38	0.84491	0.784	0.464	9.56411e-34	Myotendinous Junction	Trp63
1.29221e-37	0.433076	0.108	0.013	2.37004e-33	Myotendinous Junction	Npnt
1.70439e-37	0.759011	0.804	0.504	3.12602e-33	Myotendinous Junction	Pde7a
5.79841e-37	0.784636	0.828	0.573	1.06349e-32	Myotendinous Junction	Tmem117
7.80595e-37	0.826323	0.206	0.044	1.43169e-32	Myotendinous Junction	Map1b
1.89898e-36	0.695109	0.213	0.047	3.48291e-32	Myotendinous Junction	Tnfrsf19
9.07014e-35	1.03358	0.361	0.126	1.66355e-30	Myotendinous Junction	Pgm5
4.56554e-34	0.383729	0.105	0.013	8.37366e-30	Myotendinous Junction	Igsf9b
2.12227e-33	0.607032	0.321	0.102	3.89246e-29	Myotendinous Junction	Nfatc2
4.49679e-32	0.600467	0.118	0.018	8.24756e-28	Myotendinous Junction	Fam198b
3.95442e-31	0.505645	0.27	0.079	7.2528e-27	Myotendinous Junction	Dapp1
7.57249e-31	0.540922	0.581	0.276	1.38887e-26	Myotendinous Junction	Fndc3b
7.65343e-31	0.807228	0.709	0.478	1.40372e-26	Myotendinous Junction	Rnf115
8.29326e-31	0.597055	0.331	0.112	1.52107e-26	Myotendinous Junction	Osbpl10
4.15251e-30	0.654425	0.203	0.05	7.61612e-26	Myotendinous Junction	Frmd4a
8.23065e-30	0.4999	0.135	0.024	1.50958e-25	Myotendinous Junction	5430401H09Rik
1.78009e-29	0.654562	0.321	0.113	3.26487e-25	Myotendinous Junction	Pgpep1l
2.07215e-29	0.666859	0.639	0.362	3.80053e-25	Myotendinous Junction	Ablim2
2.40965e-29	0.668136	0.52	0.245	4.41955e-25	Myotendinous Junction	Klhl41
3.69107e-29	0.564892	0.436	0.182	6.76979e-25	Myotendinous Junction	Cacng1
1.14577e-28	0.48946	0.145	0.028	2.10147e-24	Myotendinous Junction	Dab2
1.30766e-28	0.742669	0.507	0.237	2.39837e-24	Myotendinous Junction	Cdc42bpa
7.27455e-28	0.72908	0.524	0.267	1.33423e-23	Myotendinous Junction	Uaca
8.4402e-28	0.430885	0.149	0.031	1.54802e-23	Myotendinous Junction	Ift122
1.41379e-27	0.758855	0.294	0.103	2.59303e-23	Myotendinous Junction	Mss51
2.96576e-27	0.6905	0.672	0.402	5.4395e-23	Myotendinous Junction	Sel1l3
6.89276e-27	0.392092	0.135	0.026	1.2642e-22	Myotendinous Junction	Runx2
3.02328e-26	0.66693	0.682	0.427	5.545e-22	Myotendinous Junction	Sesn1
3.10213e-26	0.680386	0.524	0.265	5.68963e-22	Myotendinous Junction	Peg3
3.93213e-26	0.920658	0.439	0.21	7.21191e-22	Myotendinous Junction	Ivns1abp
7.82647e-26	1.10709	0.307	0.115	1.43545e-21	Myotendinous Junction	Gm19299
9.66956e-26	0.685504	0.828	0.637	1.77349e-21	Myotendinous Junction	Arhgap10
2.09801e-25	0.645136	0.868	0.725	3.84796e-21	Myotendinous Junction	Cacna2d1
2.23528e-25	0.502672	0.943	0.81	4.09972e-21	Myotendinous Junction	Pde4dip
3.04936e-25	0.854846	0.497	0.267	5.59283e-21	Myotendinous Junction	Hdac9
3.05999e-25	0.965165	0.517	0.277	5.61232e-21	Myotendinous Junction	Rhobtb1
5.20734e-25	0.287335	0.115	0.021	9.55077e-21	Myotendinous Junction	Slc7a1
5.52466e-25	0.908256	0.568	0.314	1.01328e-20	Myotendinous Junction	Enah
5.79522e-25	0.699059	0.632	0.383	1.0629e-20	Myotendinous Junction	Slc44a2
6.03336e-25	0.526081	0.351	0.136	1.10658e-20	Myotendinous Junction	Rai14
8.64934e-25	0.974429	0.639	0.45	1.58638e-20	Myotendinous Junction	Ppm1b
1.00046e-24	0.632457	0.764	0.511	1.83495e-20	Myotendinous Junction	Rbm24
4.27512e-24	0.331024	0.135	0.029	7.841e-20	Myotendinous Junction	2310015D24Rik
1.95642e-23	0.538083	0.24	0.079	3.58827e-19	Myotendinous Junction	Dok5
2.02186e-23	0.444657	0.213	0.063	3.70829e-19	Myotendinous Junction	Chst11
2.78155e-23	0.518889	0.291	0.106	5.10164e-19	Myotendinous Junction	Itga7
5.77922e-23	0.673704	0.25	0.084	1.05997e-18	Myotendinous Junction	Nckap5
7.44732e-23	0.557237	0.909	0.745	1.36591e-18	Myotendinous Junction	Dst
8.70387e-23	0.663318	0.101	0.018	1.59638e-18	Myotendinous Junction	Epha4
1.20146e-22	0.536722	0.338	0.136	2.20359e-18	Myotendinous Junction	Tgfb2
2.07867e-22	0.725609	0.764	0.541	3.8125e-18	Myotendinous Junction	Samd4
3.56065e-22	0.325534	0.264	0.089	6.53059e-18	Myotendinous Junction	Col4a2
1.56482e-21	1.21958	0.223	0.076	2.87003e-17	Myotendinous Junction	Elmo1
1.66176e-21	0.45462	0.132	0.03	3.04784e-17	Myotendinous Junction	Tlr4
2.6042e-21	0.581433	0.547	0.31	4.77636e-17	Myotendinous Junction	Popdc3
6.29226e-20	0.622114	0.574	0.359	1.15406e-15	Myotendinous Junction	Sema3c
8.05863e-20	0.510767	0.432	0.213	1.47803e-15	Myotendinous Junction	Ptpn21
8.16241e-20	0.305963	0.152	0.04	1.49707e-15	Myotendinous Junction	Grip2
4.23338e-19	0.561113	0.747	0.577	7.76445e-15	Myotendinous Junction	Map3k20
5.762e-19	0.531462	0.787	0.632	1.05681e-14	Myotendinous Junction	Fry
6.08793e-19	0.848182	0.122	0.029	1.11659e-14	Myotendinous Junction	Trpm3
9.73633e-19	0.739923	0.635	0.428	1.78574e-14	Myotendinous Junction	Maml3
1.13364e-18	0.259933	0.105	0.022	2.07921e-14	Myotendinous Junction	Itga5
4.41181e-18	0.851583	0.274	0.115	8.09171e-14	Myotendinous Junction	Fat3
4.894e-18	0.476935	0.426	0.216	8.97608e-14	Myotendinous Junction	Bach2
4.99169e-18	0.619019	0.74	0.577	9.15526e-14	Myotendinous Junction	Usp47
5.53795e-18	0.577167	0.409	0.208	1.01572e-13	Myotendinous Junction	Lmod2
9.63282e-18	0.784553	0.51	0.315	1.76676e-13	Myotendinous Junction	Fhl1
1.76362e-17	0.47596	0.179	0.058	3.23466e-13	Myotendinous Junction	Bmp8a
2.83648e-17	0.335726	0.152	0.045	5.20239e-13	Myotendinous Junction	Tspan8
3.0227e-17	0.431668	0.932	0.82	5.54393e-13	Myotendinous Junction	Fgf13
6.76506e-17	0.327043	0.111	0.027	1.24078e-12	Myotendinous Junction	Hbegf
7.16451e-17	0.424574	0.128	0.034	1.31404e-12	Myotendinous Junction	Thsd4
1.06009e-16	0.527794	0.507	0.302	1.94431e-12	Myotendinous Junction	Uggt1
1.11681e-16	1.00614	0.122	0.033	2.04835e-12	Myotendinous Junction	Thsd7b
2.53469e-16	0.783338	0.216	0.084	4.64888e-12	Myotendinous Junction	Kif26b
3.64219e-16	0.51503	0.767	0.6	6.68014e-12	Myotendinous Junction	Akap13
6.31201e-16	0.326111	0.291	0.125	1.15769e-11	Myotendinous Junction	Ints6l
7.08623e-16	0.563548	0.622	0.423	1.29969e-11	Myotendinous Junction	Fam134b
7.89099e-16	0.550575	0.652	0.447	1.44729e-11	Myotendinous Junction	Slain2
1.49533e-15	0.652196	0.382	0.207	2.74259e-11	Myotendinous Junction	Garem1
1.63598e-15	0.834904	0.527	0.345	3.00056e-11	Myotendinous Junction	Flnc
2.40528e-15	0.729969	0.659	0.5	4.41152e-11	Myotendinous Junction	2010111I01Rik
4.83627e-15	0.455256	0.514	0.305	8.87021e-11	Myotendinous Junction	Pde10a
7.09458e-15	0.464605	0.294	0.136	1.30122e-10	Myotendinous Junction	Myo5a
7.79519e-15	0.331539	0.368	0.182	1.42972e-10	Myotendinous Junction	P4ha1
9.64845e-15	0.446294	0.557	0.354	1.76962e-10	Myotendinous Junction	Mib1
1.22302e-14	0.270001	0.111	0.03	2.24314e-10	Myotendinous Junction	Ccdc136
1.52374e-14	0.354867	0.297	0.138	2.79469e-10	Myotendinous Junction	Obsl1
1.65836e-14	0.318011	0.122	0.035	3.0416e-10	Myotendinous Junction	Etfbkmt
1.93897e-14	0.26402	0.193	0.072	3.55626e-10	Myotendinous Junction	Hsph1
2.51598e-14	0.258967	0.111	0.031	4.61455e-10	Myotendinous Junction	Sctr
2.73622e-14	0.44397	0.774	0.621	5.01851e-10	Myotendinous Junction	Mycbp2
4.1192e-14	0.492632	0.149	0.049	7.55503e-10	Myotendinous Junction	Runx1
5.70897e-14	0.400581	0.152	0.051	1.04708e-09	Myotendinous Junction	Prickle2
6.95794e-14	0.590565	0.247	0.108	1.27616e-09	Myotendinous Junction	Ablim1
1.06437e-13	0.352826	0.443	0.251	1.95215e-09	Myotendinous Junction	Plekha5
1.26254e-13	0.720395	0.436	0.268	2.31562e-09	Myotendinous Junction	Ccdc162
1.35324e-13	0.357706	0.111	0.032	2.48198e-09	Myotendinous Junction	Smo
1.91943e-13	0.43355	0.101	0.027	3.52042e-09	Myotendinous Junction	Scn2a
1.93386e-13	0.431708	0.179	0.067	3.5469e-09	Myotendinous Junction	Vav3
1.93566e-13	0.47276	0.693	0.515	3.5502e-09	Myotendinous Junction	Nrap
2.80169e-13	0.610376	0.666	0.52	5.13857e-09	Myotendinous Junction	Tns1
2.85794e-13	0.50454	0.27	0.127	5.24175e-09	Myotendinous Junction	Xylt1
2.8663e-13	0.341775	0.5	0.299	5.25707e-09	Myotendinous Junction	Zdhhc14
3.11487e-13	0.364721	0.348	0.178	5.71298e-09	Myotendinous Junction	Arhgap20
3.9102e-13	0.427892	0.341	0.179	7.1717e-09	Myotendinous Junction	Plpp1
4.90305e-13	0.387512	0.277	0.131	8.99268e-09	Myotendinous Junction	Stk38l
5.37737e-13	0.345642	0.236	0.103	9.86264e-09	Myotendinous Junction	Zfp608
5.59214e-13	0.497496	0.149	0.052	1.02565e-08	Myotendinous Junction	Bcl2
6.37005e-13	0.569967	0.328	0.168	1.16833e-08	Myotendinous Junction	Arhgap15
7.86305e-13	0.409172	0.243	0.11	1.44216e-08	Myotendinous Junction	Rnf138
1.53123e-12	0.366861	0.608	0.421	2.80842e-08	Myotendinous Junction	Sgcg
1.89592e-12	0.394404	0.341	0.178	3.4773e-08	Myotendinous Junction	Creb5
1.9937e-12	0.314859	0.26	0.119	3.65664e-08	Myotendinous Junction	Arid5b
3.34839e-12	0.268882	0.142	0.049	6.14129e-08	Myotendinous Junction	Slc4a3
6.52723e-12	0.427605	0.541	0.368	1.19716e-07	Myotendinous Junction	Herc3
9.66192e-12	0.526457	0.632	0.476	1.77209e-07	Myotendinous Junction	Irs1
1.65435e-11	0.662241	0.108	0.034	3.03424e-07	Myotendinous Junction	Il1rap
1.65997e-11	0.262087	0.105	0.032	3.04456e-07	Myotendinous Junction	Bicd1
2.24915e-11	0.673079	0.463	0.302	4.12518e-07	Myotendinous Junction	Zfp385b
2.37789e-11	0.285649	0.162	0.063	4.36129e-07	Myotendinous Junction	Mllt11
2.8279e-11	0.334692	0.764	0.607	5.18665e-07	Myotendinous Junction	Ppp1r12a
3.7646e-11	0.306573	0.23	0.108	6.90465e-07	Myotendinous Junction	Klhl30
4.98851e-11	0.374333	0.611	0.43	9.14942e-07	Myotendinous Junction	Sdccag8
7.08891e-11	0.326243	0.378	0.214	1.30018e-06	Myotendinous Junction	Cadm1
8.11686e-11	0.53526	0.574	0.416	1.48871e-06	Myotendinous Junction	Herc2
9.55949e-11	0.433614	0.209	0.097	1.75331e-06	Myotendinous Junction	Pir
9.94968e-11	0.410683	0.422	0.26	1.82487e-06	Myotendinous Junction	Serpine2
1.08499e-10	0.30593	0.162	0.065	1.98997e-06	Myotendinous Junction	Cryab
1.38655e-10	0.333683	0.429	0.261	2.54307e-06	Myotendinous Junction	Tmcc3
1.502e-10	0.31246	0.236	0.114	2.75482e-06	Myotendinous Junction	Rras2
1.5171e-10	0.359143	0.49	0.311	2.78252e-06	Myotendinous Junction	Usp3
2.32385e-10	0.30353	0.456	0.285	4.26218e-06	Myotendinous Junction	Cep170
2.52262e-10	0.285187	0.152	0.06	4.62674e-06	Myotendinous Junction	Hspb7
4.23409e-10	0.382087	0.622	0.458	7.76575e-06	Myotendinous Junction	Dusp10
4.63954e-10	0.476411	0.639	0.505	8.50938e-06	Myotendinous Junction	Tmtc1
7.32857e-10	0.357991	0.676	0.493	1.34413e-05	Myotendinous Junction	Itgb6
7.35139e-10	0.273883	0.233	0.114	1.34832e-05	Myotendinous Junction	Adamts1
9.69065e-10	0.396814	0.257	0.135	1.77736e-05	Myotendinous Junction	Gfpt1
1.16992e-09	0.333793	0.703	0.566	2.14575e-05	Myotendinous Junction	Ano6
1.17109e-09	0.422836	0.726	0.584	2.14789e-05	Myotendinous Junction	Cux1
1.37281e-09	0.309509	0.297	0.162	2.51787e-05	Myotendinous Junction	Tbpl1
1.69273e-09	0.331054	0.557	0.409	3.10464e-05	Myotendinous Junction	Tet2
1.93328e-09	0.273254	0.28	0.149	3.54583e-05	Myotendinous Junction	Cog6
1.98085e-09	0.301023	0.652	0.497	3.63307e-05	Myotendinous Junction	Slco5a1
2.29922e-09	0.494723	0.669	0.53	4.217e-05	Myotendinous Junction	Slc8a1
2.32923e-09	0.25847	0.111	0.04	4.27204e-05	Myotendinous Junction	Wsb2
2.76905e-09	0.309398	0.368	0.217	5.07872e-05	Myotendinous Junction	Synm
2.89695e-09	0.376413	0.753	0.633	5.31329e-05	Myotendinous Junction	Ppm1l
3.4491e-09	0.353348	0.591	0.425	6.32599e-05	Myotendinous Junction	Dlgap4
3.53103e-09	0.322806	0.831	0.72	6.47627e-05	Myotendinous Junction	Strn3
4.52583e-09	0.273062	0.216	0.107	8.30082e-05	Myotendinous Junction	Smad1
4.54111e-09	0.387092	0.355	0.215	8.32885e-05	Myotendinous Junction	Azin1
4.93451e-09	0.318877	0.334	0.196	9.05038e-05	Myotendinous Junction	Plekha1
6.6602e-09	0.362404	0.463	0.319	0.000122155	Myotendinous Junction	Amer1
7.20637e-09	0.263992	0.291	0.162	0.000132172	Myotendinous Junction	Aplp2
7.75883e-09	0.301556	0.399	0.249	0.000142305	Myotendinous Junction	Sync
9.03969e-09	0.25446	0.135	0.055	0.000165797	Myotendinous Junction	2310039L15Rik
9.93364e-09	0.30609	0.111	0.041	0.000182193	Myotendinous Junction	Adam19
1.01877e-08	0.291592	0.314	0.18	0.000186853	Myotendinous Junction	Nmt2
1.22614e-08	0.36545	0.456	0.308	0.000224886	Myotendinous Junction	Uhrf1bp1l
1.30917e-08	0.396099	0.662	0.534	0.000240114	Myotendinous Junction	Macf1
1.31936e-08	0.300432	0.436	0.281	0.000241984	Myotendinous Junction	Cdc27
1.35956e-08	0.363318	0.196	0.096	0.000249358	Myotendinous Junction	Peli2
1.39694e-08	0.316539	0.686	0.54	0.000256213	Myotendinous Junction	Nxn
1.62044e-08	0.765688	0.297	0.174	0.000297205	Myotendinous Junction	Peli1
1.74339e-08	0.285941	0.537	0.394	0.000319755	Myotendinous Junction	Dusp16
2.00509e-08	0.380057	0.155	0.069	0.000367753	Myotendinous Junction	Slc22a4
2.28378e-08	0.401235	0.395	0.258	0.000418868	Myotendinous Junction	Sh3pxd2a
2.41754e-08	0.319255	0.561	0.411	0.0004434	Myotendinous Junction	Arl15
2.65848e-08	0.259931	0.166	0.076	0.000487592	Myotendinous Junction	Arhgap44
5.62173e-08	0.348177	0.622	0.481	0.00103108	Myotendinous Junction	Alpk3
8.00022e-08	0.252147	0.111	0.044	0.00146732	Myotendinous Junction	Rab40b
9.9353e-08	0.255367	0.818	0.702	0.00182223	Myotendinous Junction	Filip1
1.02753e-07	0.394269	0.236	0.134	0.00188458	Myotendinous Junction	4930512H18Rik
1.36141e-07	0.257867	0.74	0.623	0.00249697	Myotendinous Junction	Ptprg
1.38353e-07	0.277913	0.213	0.112	0.00253752	Myotendinous Junction	Traf3
1.39705e-07	0.322331	0.588	0.452	0.00256234	Myotendinous Junction	Dysf
1.69946e-07	0.272111	0.101	0.039	0.00311698	Myotendinous Junction	Bcl2l11
1.72192e-07	0.339199	0.527	0.384	0.00315817	Myotendinous Junction	Bag3
1.74807e-07	0.371239	0.341	0.22	0.00320613	Myotendinous Junction	Otulin
1.75695e-07	0.256023	0.162	0.078	0.00322242	Myotendinous Junction	Abca5
1.8991e-07	0.295162	0.395	0.26	0.00348313	Myotendinous Junction	Pik3ca
2.33391e-07	0.294276	0.324	0.201	0.00428062	Myotendinous Junction	Washc4
3.1336e-07	0.378382	0.642	0.533	0.00574734	Myotendinous Junction	Ano5
3.15775e-07	0.316992	0.446	0.316	0.00579163	Myotendinous Junction	Galnt17
3.42419e-07	0.36583	0.216	0.119	0.0062803	Myotendinous Junction	Myh10
3.60232e-07	0.29372	0.111	0.047	0.00660701	Myotendinous Junction	Gm3331
3.98282e-07	0.342623	0.669	0.592	0.00730489	Myotendinous Junction	Aak1
5.53741e-07	0.283866	0.125	0.055	0.0101562	Myotendinous Junction	Fyn
5.66814e-07	0.33786	0.25	0.146	0.0103959	Myotendinous Junction	Tspan7
6.06848e-07	0.250271	0.23	0.129	0.0111302	Myotendinous Junction	Capn2
6.15978e-07	0.303305	0.399	0.269	0.0112977	Myotendinous Junction	Bves
8.9703e-07	0.253236	0.679	0.562	0.0164524	Myotendinous Junction	Mpdz
9.22142e-07	0.35384	0.318	0.197	0.016913	Myotendinous Junction	Tpd52l1
9.36187e-07	0.279194	0.703	0.573	0.0171706	Myotendinous Junction	Clic5
9.957e-07	0.264084	0.172	0.088	0.0182621	Myotendinous Junction	Zfp704
9.99884e-07	0.553461	0.314	0.206	0.0183389	Myotendinous Junction	Flvcr1
1.00952e-06	0.593245	0.152	0.076	0.0185156	Myotendinous Junction	Dlg2
1.10971e-06	0.285928	0.162	0.082	0.0203532	Myotendinous Junction	Spred1
1.1443e-06	0.300219	0.267	0.164	0.0209877	Myotendinous Junction	Ergic1
1.25551e-06	0.300842	0.78	0.684	0.0230272	Myotendinous Junction	Bcas3
1.78023e-06	0.314899	0.253	0.153	0.0326513	Myotendinous Junction	Gtf2ird1
2.06931e-06	0.265812	0.554	0.417	0.0379531	Myotendinous Junction	Ctnna3
2.1256e-06	0.301386	0.78	0.695	0.0389856	Myotendinous Junction	Cdh13
2.33088e-06	0.287353	0.611	0.472	0.0427507	Myotendinous Junction	Bin1
2.4093e-06	0.281293	0.334	0.218	0.044189	Myotendinous Junction	Fam13a
