# Supplementary material for: Single-nucleus RNA-seq identifies transcriptional heterogeneity in multinucleated skeletal myofibers
Source: Nat Commun. 2020 Dec 11;11:6374. doi: 10.1038/s41467-020-20063-w (PMC7733460; doi:10.1038/s41467-020-20063-w)
Supplement: Supplementary file 4 — Supplementary Data 3 [file 41467_2020_20063_MOESM4_ESM.xlsx]

## Sheet: 5 month myonuclei
	p_val	avg_logFC	pct.1	pct.2	p_val_adj
Gm42418	0	1.37552	0.942	0.284	0
Igf1	0	0.709002	0.237	0.042	0
Ppp1r3a	7.32341e-304	0.581229	0.773	0.582	1.48629e-299
Malat1	1.851e-300	0.368316	0.914	0.642	3.7566e-296			Listed genes are upregulated in 5 month tibialis anterior myonuclei relative to 24 and 30 month tibialis anterior myonuclei.
AY036118	4.06767e-294	0.45908	0.179	0.03	8.25535e-290
Asxl3	6.56126e-287	0.398844	0.268	0.076	1.33161e-282
Hnrnpa2b1	3.29926e-265	0.473886	0.484	0.247	6.69584e-261
Gnas	1.72359e-262	0.419448	0.461	0.221	3.49803e-258
Ddx5	4.96777e-262	0.695828	0.499	0.274	1.00821e-257
Rev3l	5.89832e-250	0.64139	0.77	0.657	1.19706e-245
Myl1	2.18173e-242	0.593817	0.718	0.544	4.42782e-238
Zbtb20	2.9307e-236	0.364621	0.941	0.86	5.94786e-232
Tob2	1.20919e-194	0.557156	0.613	0.43	2.45405e-190
Ppp1r3c	3.10111e-194	0.427718	0.392	0.2	6.29371e-190
Tbx15	1.68377e-184	0.568437	0.659	0.488	3.41722e-180
Cdc14a	5.99771e-180	0.506338	0.657	0.503	1.21724e-175
Amd2	5.01216e-146	0.452819	0.33	0.175	1.01722e-141
Cep85l	9.76662e-142	0.425208	0.699	0.553	1.98214e-137
Pabpc1	7.21481e-141	0.456164	0.406	0.249	1.46425e-136
Hnrnpa1	9.11678e-139	0.331945	0.238	0.109	1.85025e-134
Lncpint	1.13544e-135	0.317633	0.88	0.787	2.30437e-131
Slc25a3	5.15786e-135	0.402147	0.306	0.163	1.04679e-130
Tpm1	4.49669e-132	0.406284	0.676	0.524	9.12603e-128
Carnmt1	2.93383e-131	0.43078	0.565	0.412	5.9542e-127
Lrrc30	1.08675e-128	0.266832	0.13	0.038	2.20555e-124
Mybpc1	1.9979e-126	0.585072	0.618	0.531	4.05473e-122
Gadd45g	1.76426e-125	0.292965	0.221	0.098	3.58056e-121
Mbnl2	3.73501e-124	0.365925	0.803	0.691	7.5802e-120
Pgk1	1.01195e-122	0.350046	0.249	0.122	2.05375e-118
5031425E22Rik	1.75962e-122	0.388537	0.735	0.631	3.57114e-118
Picalm	4.59939e-116	0.482686	0.658	0.559	9.33446e-112
Mat2a	9.76313e-116	0.433188	0.514	0.381	1.98143e-111
Sra1	1.71392e-110	0.285909	0.276	0.144	3.4784e-106
Calm2	4.79147e-109	0.379004	0.405	0.261	9.72428e-105
Ankrd17	1.07097e-108	0.379396	0.725	0.627	2.17354e-104
Ppp3cb	2.11506e-107	0.372721	0.608	0.476	4.29252e-103
Peg3	5.61684e-107	0.327397	0.277	0.147	1.13994e-102
Zfand3	2.1464e-105	0.311599	0.752	0.624	4.35613e-101
Pik3r1	6.29483e-103	0.456796	0.398	0.264	1.27754e-98
Tle4	6.56563e-101	0.37459	0.582	0.452	1.33249e-96
Luc7l2	4.54381e-100	0.305503	0.801	0.716	9.22167e-96
Palld	6.16576e-99	0.445285	0.731	0.649	1.25134e-94
Itgb1bp2	2.01833e-98	0.385988	0.475	0.344	4.09621e-94
Nedd4	6.84605e-98	0.303361	0.716	0.582	1.38941e-93
Bsg	7.7759e-98	0.281432	0.252	0.137	1.57812e-93
Ube2g1	2.96556e-96	0.348876	0.723	0.626	6.01861e-92
Ttll4	3.99284e-95	0.359897	0.451	0.316	8.10348e-91
St3gal6	1.14789e-92	0.383677	0.534	0.418	2.32964e-88
Glul	4.28218e-91	0.337614	0.266	0.153	8.69069e-87
Sema6c	2.31048e-90	0.254418	0.348	0.207	4.68911e-86
Strn3	3.93401e-90	0.298911	0.752	0.648	7.98407e-86
Ankrd9	9.84991e-90	0.263322	0.339	0.205	1.99904e-85
H3f3a	3.88806e-89	0.291075	0.176	0.085	7.89082e-85
Amd1	1.31123e-88	0.52324	0.484	0.373	2.66114e-84
Fmnl2	2.19847e-86	0.446608	0.618	0.509	4.46179e-82
Srsf6	2.45877e-85	0.311967	0.362	0.24	4.99007e-81
Myoz1	4.0562e-85	0.494294	0.42	0.303	8.23206e-81
Atp2a1	4.66622e-83	0.482089	0.499	0.378	9.4701e-79
Gm12394	8.92977e-83	0.313937	0.339	0.221	1.8123e-78
Mief2	1.65368e-82	0.265227	0.298	0.181	3.35615e-78
Eef1g	5.61459e-81	0.318093	0.338	0.229	1.13948e-76
Sh3kbp1	7.80921e-81	0.302113	0.23	0.128	1.58488e-76
Sfpq	1.24005e-80	0.31113	0.618	0.507	2.51667e-76
Arhgap10	9.80012e-80	0.285613	0.65	0.523	1.98894e-75
Srsf7	2.29366e-79	0.322814	0.304	0.198	4.65498e-75
Pgm2	5.25116e-79	0.488514	0.534	0.444	1.06572e-74
Rsrp1	1.16818e-78	0.546499	0.355	0.243	2.37082e-74
Cradd	1.58577e-78	0.363715	0.557	0.444	3.21832e-74
Lars2	1.82443e-78	0.266664	0.49	0.365	3.70269e-74
Trip12	3.27926e-78	0.33214	0.584	0.473	6.65527e-74
Zcchc7	3.69902e-77	0.283111	0.736	0.635	7.50716e-73
Nrip1	4.27754e-77	0.282373	0.65	0.524	8.68126e-73
Fxr1	1.89858e-76	0.316828	0.635	0.534	3.85317e-72
Ndufs4	2.44467e-76	0.267017	0.664	0.542	4.96146e-72
Ubr3	1.74093e-75	0.305378	0.653	0.549	3.53322e-71
Ndufaf4	2.90835e-75	0.290493	0.377	0.26	5.9025e-71
Tfrc	5.4477e-75	0.286892	0.257	0.155	1.10561e-70
Adamtsl4	6.62997e-75	0.294045	0.197	0.105	1.34555e-70
Srsf5	8.27179e-75	0.366219	0.338	0.23	1.67876e-70
Pcbp2	1.17739e-74	0.373416	0.529	0.435	2.38952e-70
Vcl	2.08383e-74	0.359446	0.502	0.399	4.22913e-70
Vegfa	1.77139e-72	0.374189	0.478	0.356	3.59503e-68
Srsf2	1.42486e-71	0.439834	0.347	0.249	2.89175e-67
Dapk2	3.46147e-71	0.271021	0.481	0.366	7.02506e-67
Dhrs7c	2.69802e-68	0.250474	0.203	0.113	5.47563e-64
Btaf1	5.37125e-68	0.292492	0.615	0.514	1.0901e-63
Rfx7	8.42878e-68	0.313975	0.656	0.559	1.71062e-63
Aldh9a1	3.07996e-63	0.291952	0.269	0.173	6.25077e-59
Dtna	3.24551e-63	0.309063	0.712	0.642	6.58676e-59
Bcl6	4.13912e-63	0.384699	0.569	0.49	8.40035e-59
Hnrnpk	5.43983e-63	0.275134	0.298	0.205	1.10401e-58
BC005537	8.10872e-63	0.289985	0.4	0.297	1.64566e-58
Jak2	1.90067e-62	0.344449	0.48	0.377	3.8574e-58
Ces1d	7.47154e-62	0.272213	0.125	0.059	1.51635e-57
Mpc2	9.55117e-62	0.305504	0.403	0.305	1.93841e-57
Trpm7	1.08545e-60	0.284435	0.693	0.621	2.20293e-56
Herc1	5.29905e-60	0.288475	0.631	0.548	1.07544e-55
Zfp521	1.65136e-59	0.486053	0.596	0.527	3.35144e-55
Smox	4.76549e-59	0.493148	0.433	0.354	9.67156e-55
Ripor2	2.23663e-58	0.289147	0.219	0.133	4.53925e-54
Rock2	1.00764e-57	0.2785	0.638	0.543	2.04501e-53
Cul1	1.39712e-57	0.271622	0.538	0.453	2.83545e-53
Agl	3.19937e-56	0.274764	0.705	0.622	6.49312e-52
Rab10	5.50694e-56	0.312822	0.719	0.649	1.11763e-51
Phka1	3.97386e-55	0.435691	0.641	0.591	8.06494e-51
Nxf1	5.39267e-55	0.252592	0.348	0.252	1.09444e-50
Lmo7	7.36549e-55	0.276805	0.531	0.441	1.49483e-50
Tmpo	5.24151e-54	0.297906	0.259	0.177	1.06376e-49
Hnrnpdl	8.07572e-54	0.319445	0.437	0.35	1.63897e-49
Csde1	2.95105e-53	0.270888	0.58	0.49	5.98916e-49
Slmap	8.42356e-53	0.262003	0.629	0.545	1.70956e-48
Ddx17	1.32013e-52	0.250036	0.59	0.494	2.6792e-48
Pten	5.61471e-52	0.316474	0.44	0.37	1.13951e-47
5430431A17Rik	2.88372e-51	0.32223	0.299	0.212	5.85252e-47
Lrrc38	3.05474e-51	0.264485	0.22	0.14	6.1996e-47
Lrrc58	3.96393e-51	0.318771	0.391	0.322	8.0448e-47
Eya4	3.87716e-50	0.478009	0.607	0.575	7.8687e-46
Tnks2	4.33296e-50	0.254134	0.624	0.539	8.79374e-46
Wac	5.47371e-50	0.259852	0.538	0.474	1.11089e-45
Txnl1	1.53683e-49	0.279191	0.533	0.452	3.11899e-45
Zfr	7.63461e-49	0.250491	0.614	0.534	1.54944e-44
Chd6	1.64901e-48	0.431578	0.573	0.53	3.34667e-44
Caprin1	7.44943e-48	0.27253	0.394	0.315	1.51186e-43
Ndufs2	1.71312e-47	0.255557	0.321	0.233	3.47678e-43
Eif4g2	3.96336e-47	0.295343	0.357	0.283	8.04365e-43
Sorcs1	8.09124e-47	0.27007	0.227	0.149	1.64212e-42
Ogt	1.18132e-45	0.288114	0.583	0.506	2.39748e-41
Mybpc2	1.58488e-45	0.438002	0.514	0.462	3.21652e-41
Tra2a	2.67786e-45	0.281831	0.548	0.467	5.43472e-41
Exd2	3.64314e-45	0.265934	0.459	0.371	7.39376e-41
Actg1	6.91245e-45	0.403331	0.187	0.119	1.40288e-40
Hnrnpc	1.34618e-43	0.252834	0.539	0.461	2.73206e-39
Ppp2r3a	1.3872e-43	0.293662	0.67	0.617	2.81532e-39
Tmem150a	4.48422e-43	0.260519	0.36	0.278	9.10073e-39
Rps6kb1	1.31373e-42	0.266276	0.547	0.492	2.66621e-38
Ndufs1	2.06288e-42	0.25917	0.523	0.449	4.18662e-38
Luc7l	2.89913e-41	0.255318	0.443	0.376	5.88379e-37
Hspa9	5.53198e-41	0.272639	0.398	0.326	1.12272e-36
Tle1	2.31917e-40	0.270077	0.351	0.277	4.70676e-36
Taf15	2.61188e-39	0.259796	0.45	0.384	5.30082e-35
Rcan2	3.88428e-39	0.432065	0.542	0.494	7.88314e-35
Fhl1	9.50529e-39	0.306487	0.344	0.269	1.9291e-34
Atp8a1	3.34048e-38	0.362349	0.597	0.551	6.77951e-34
Sf3b1	4.4285e-37	0.325675	0.527	0.475	8.98764e-33
Igfbp5	4.5417e-36	0.265088	0.21	0.143	9.21738e-32
Slc38a4	6.46479e-36	0.289242	0.321	0.248	1.31203e-31
Nfyc	1.92357e-35	0.279954	0.525	0.471	3.90388e-31
Clk1	2.25869e-35	0.315811	0.419	0.352	4.58401e-31
Pfkfb1	2.72764e-35	0.286606	0.53	0.475	5.53575e-31
Slc38a3	8.03476e-35	0.28807	0.414	0.339	1.63065e-30
Clcn1	8.40215e-34	0.250132	0.583	0.525	1.70522e-29
Homer1	1.31827e-33	0.263294	0.608	0.558	2.67544e-29
Atp5f1	2.97325e-33	0.252614	0.401	0.349	6.03422e-29
Gls	3.81761e-33	0.26982	0.415	0.354	7.74784e-29
Col7a1	1.87533e-32	0.316686	0.346	0.275	3.80598e-28
Ccnt2	1.48397e-31	0.265728	0.558	0.512	3.01171e-27
Tmem135	1.90662e-31	0.279133	0.562	0.516	3.86948e-27
Actn3	2.18696e-31	0.336633	0.416	0.349	4.43843e-27
Tmem65	1.11965e-30	0.256742	0.572	0.516	2.27234e-26
Trim24	5.96571e-30	0.295982	0.559	0.516	1.21074e-25
Aldh1a1	2.03546e-28	0.277474	0.641	0.615	4.13096e-24
Gm13490	8.33251e-28	0.255385	0.188	0.132	1.69108e-23
Plin4	3.91282e-23	0.267765	0.382	0.335	7.94108e-19
Aldoa	2.32645e-22	0.34726	0.276	0.225	4.72153e-18
Ndrg2	5.22344e-22	0.257589	0.293	0.239	1.0601e-17
Ar	5.32481e-21	1.08588	0.416	0.432	1.08067e-16
Cdk19	7.73482e-20	0.309167	0.462	0.424	1.56978e-15
Pygm	2.92937e-19	0.383078	0.406	0.37	5.94515e-15
Acta1	2.05311e-11	0.318023	0.205	0.173	4.16679e-07

## Sheet: 24 month myonuclei
	p_val	avg_logFC	pct.1	pct.2	p_val_adj
Nr4a3	0	2.28844	0.54	0.147	0
Gm26917	0	1.54003	0.412	0.018	0
Peak1	0	1.06856	0.543	0.07	0
Gm47283	0	0.997999	0.492	0.107	0			Listed genes are upregulated in 24 month tibialis anterior myonuclei relative to 5 month tibialis anterior myonuclei.
Tmem140	0	0.988184	0.512	0.095	0
Smad3	0	0.970857	0.576	0.295	0
Map3k14	0	0.937649	0.562	0.203	0
Tmem132b	0	0.745849	0.348	0.072	0
Gm15446	0	0.670416	0.44	0.136	0
Cish	0	0.66964	0.368	0.037	0
Ldlr	0	0.602277	0.358	0.084	0
Ghr	1.53034e-301	0.834842	0.786	0.659	3.10582e-297
Gramd4	1.07392e-298	0.718365	0.399	0.12	2.17951e-294
Kif26b	4.2911e-296	0.623457	0.372	0.1	8.70879e-292
Prkag2	4.1582e-295	0.95213	0.411	0.136	8.43907e-291
Eci1	3.03085e-264	0.506985	0.37	0.109	6.15111e-260
Eml1	2.3707e-255	0.501914	0.548	0.243	4.81134e-251
Irs2	1.12533e-253	0.779363	0.51	0.237	2.28385e-249
Gprc5c	1.154e-244	0.513671	0.273	0.058	2.34204e-240
Slc8a3	1.29579e-241	0.862421	0.735	0.629	2.6298e-237
4831440D22Rik	1.28406e-234	1.16637	0.375	0.144	2.606e-230
2610035D17Rik	3.42148e-234	0.518911	0.527	0.242	6.94389e-230
Kdsr	5.54485e-232	0.490104	0.408	0.149	1.12533e-227
St3gal2	1.138e-226	0.530932	0.391	0.142	2.30957e-222
Nfatc1	3.07901e-226	0.494447	0.476	0.201	6.24885e-222
Egflam	5.52131e-225	0.408039	0.311	0.086	1.12055e-220
Wnt5b	6.44198e-222	0.740291	0.444	0.195	1.3074e-217
F830016B08Rik	3.58837e-221	0.774281	0.235	0.047	7.28259e-217
Spsb1	4.92218e-215	0.557512	0.214	0.037	9.98956e-211
Ppfibp2	9.56015e-215	0.723599	0.581	0.345	1.94023e-210
Rnf150	1.19523e-213	0.858039	0.71	0.624	2.42572e-209
Acss1	2.26559e-209	0.530178	0.333	0.11	4.59801e-205
Mreg	3.82143e-207	0.635515	0.499	0.239	7.75559e-203
Sec14l1	4.29822e-207	0.395613	0.375	0.135	8.72323e-203
Ankrd33b	6.1267e-207	1.05	0.604	0.471	1.24341e-202
Mpped2	3.19542e-206	0.544175	0.359	0.13	6.48511e-202
Itgb5	1.39984e-205	0.362331	0.411	0.156	2.84098e-201
4930512H18Rik	4.0578e-200	0.501257	0.39	0.154	8.23531e-196
Ntng2	8.64825e-200	0.42375	0.335	0.112	1.75516e-195
Ccdc85a	1.1127e-198	0.841517	0.399	0.178	2.25821e-194
Vamp5	3.23471e-197	0.727101	0.531	0.309	6.56485e-193
Arid5b	2.02613e-196	0.46847	0.314	0.101	4.11203e-192
2900026A02Rik	2.72131e-196	0.423387	0.275	0.076	5.5229e-192
Erc2	4.14649e-191	0.609975	0.232	0.055	8.41529e-187
Hlcs	3.45856e-189	0.425005	0.448	0.202	7.01916e-185
Pdzrn3	7.29267e-188	0.578739	0.793	0.692	1.48005e-183
Fam13c	3.23957e-187	0.408876	0.258	0.07	6.5747e-183
Bnip3	2.05731e-184	0.357179	0.466	0.208	4.17532e-180
B4galt1	2.05314e-179	0.504838	0.569	0.336	4.16684e-175
Gcnt2	9.50256e-179	0.485392	0.249	0.07	1.92854e-174
Filip1l	1.17362e-177	0.571905	0.849	0.86	2.38187e-173
Rab30	5.48173e-176	0.826928	0.624	0.485	1.11252e-171
Impact	1.05791e-174	0.425868	0.42	0.184	2.14703e-170
Msi2	2.39633e-174	0.401292	0.9	0.839	4.86335e-170
Cacng1	8.31642e-172	0.430113	0.448	0.211	1.68782e-167
Tgfbr2	3.09364e-169	0.565211	0.487	0.259	6.27855e-165
Fhod3	6.66571e-167	0.638145	0.754	0.676	1.35281e-162
Gm26740	8.18591e-167	0.553536	0.826	0.788	1.66133e-162
Lifr	2.06073e-163	0.542742	0.525	0.298	4.18225e-159
Acvr2b	4.27714e-163	0.387619	0.282	0.096	8.68045e-159
Samd4	1.0546e-162	0.816029	0.676	0.566	2.14031e-158
Mgll	4.75984e-162	0.329576	0.199	0.045	9.6601e-158
Lsmem1	4.58414e-158	0.342195	0.367	0.153	9.30352e-154
Setd7	1.85919e-155	0.424927	0.472	0.241	3.77323e-151
Tcea3	1.24841e-154	0.318062	0.533	0.278	2.53365e-150
Atp6v1a	2.25136e-154	0.386077	0.472	0.237	4.56913e-150
Sh3rf2	3.02195e-154	0.449318	0.331	0.134	6.13304e-150
Fam134b	3.5294e-154	1.2968	0.54	0.472	7.16292e-150
Snai3	4.53856e-152	0.367553	0.2	0.051	9.211e-148
Flvcr1	9.02301e-151	0.546512	0.442	0.227	1.83122e-146
Pank1	9.19257e-151	0.885048	0.401	0.207	1.86563e-146
Camk2b	1.01067e-150	0.320489	0.495	0.252	2.05115e-146
Irf2bp2	8.28346e-150	0.332694	0.27	0.094	1.68113e-145
Gm17484	1.31636e-148	0.389848	0.29	0.111	2.67156e-144
Fign	1.75878e-148	0.398389	0.281	0.102	3.56945e-144
Mapkapk3	2.22978e-147	0.380881	0.546	0.312	4.52534e-143
Fat3	1.09632e-144	0.586162	0.302	0.121	2.22498e-140
Hdac9	4.67307e-143	0.399909	0.514	0.286	9.48399e-139
Nfatc2	2.03387e-142	0.344366	0.299	0.118	4.12774e-138
Ptpn14	1.62322e-141	0.330877	0.39	0.182	3.29432e-137
Slc8a1	1.91149e-141	0.661953	0.671	0.561	3.87937e-137
Celf2	1.06331e-140	0.533058	0.561	0.368	2.158e-136
Tnrc6b	2.42899e-139	0.400767	0.844	0.77	4.92964e-135
Tmem189	7.5261e-138	0.390698	0.331	0.144	1.52742e-133
Dock7	3.75359e-137	0.295942	0.4	0.189	7.61791e-133
Adamts6	1.51144e-135	0.326386	0.308	0.126	3.06747e-131
Klhl29	9.36589e-135	0.408114	0.341	0.15	1.90081e-130
Kctd16	2.47247e-134	0.637416	0.405	0.212	5.01788e-130
D430041D05Rik	5.52713e-134	0.467857	0.414	0.213	1.12173e-129
Prss23	1.47928e-133	0.298115	0.212	0.064	3.00219e-129
Scpep1	5.12999e-133	0.303151	0.135	0.022	1.04113e-128
Klhl38	1.04517e-132	0.373425	0.45	0.236	2.12117e-128
AC130823.1	9.13788e-131	0.447224	0.595	0.389	1.85453e-126
Lpl	4.48197e-128	0.864961	0.377	0.21	9.09615e-124
Macrod1	6.12177e-126	0.495886	0.668	0.521	1.24241e-121
Plxna4	1.38158e-124	0.418828	0.368	0.18	2.80393e-120
Parvb	1.61131e-124	0.294554	0.424	0.214	3.27015e-120
Rreb1	1.87681e-124	0.481393	0.583	0.395	3.80899e-120
Atp9a	1.80239e-123	0.303018	0.188	0.054	3.65795e-119
Ugp2	1.81923e-123	0.845262	0.635	0.649	3.69213e-119
Xylt1	1.82688e-123	0.350476	0.303	0.131	3.70766e-119
Pmepa1	8.95693e-122	0.281848	0.112	0.015	1.81781e-117
Foxk1	1.88822e-121	0.278057	0.379	0.183	3.83214e-117
Tmco4	7.73863e-121	0.336492	0.383	0.192	1.57056e-116
Pdk4	3.3193e-120	0.393548	0.387	0.196	6.73652e-116
Tbc1d16	4.71458e-120	0.295349	0.294	0.124	9.56824e-116
Actn2	3.37067e-119	0.843617	0.596	0.53	6.84077e-115
Slc43a2	4.38088e-119	0.367473	0.206	0.068	8.891e-115
Rbm20	5.21033e-119	0.504892	0.803	0.778	1.05744e-114
Cited2	1.98323e-118	0.251165	0.121	0.02	4.02497e-114
Zmiz1	3.36418e-118	0.464681	0.631	0.472	6.82761e-114
Tspan8	9.7053e-118	0.306038	0.183	0.054	1.96969e-113
Atp6v0d1	1.27409e-117	0.312034	0.485	0.271	2.58576e-113
Ell	8.65479e-117	0.349115	0.486	0.282	1.75649e-112
Timp3	9.83218e-117	0.420363	0.164	0.044	1.99544e-112
Magi1.1	2.41652e-116	0.306696	0.214	0.074	4.90432e-112
Plpbp	3.33378e-116	0.281021	0.299	0.13	6.76591e-112
Adhfe1	3.8383e-116	0.31786	0.423	0.225	7.78984e-112
Scin	4.55322e-116	0.306346	0.204	0.068	9.24075e-112
5031439G07Rik	8.28513e-116	0.355858	0.401	0.213	1.68147e-111
Zhx2	3.19351e-115	0.342058	0.621	0.413	6.48122e-111
Pla2g16	4.63409e-115	0.33811	0.329	0.157	9.40488e-111
Daam1	7.94882e-115	0.541259	0.484	0.304	1.61321e-110
Junos	1.34193e-114	0.341598	0.395	0.204	2.72344e-110
Fnip2	2.88337e-114	0.343955	0.335	0.159	5.85179e-110
Fgf1	8.37244e-113	0.568607	0.494	0.318	1.69919e-108
Pik3ca	4.33219e-112	0.262028	0.467	0.257	8.79218e-108
Cdh4	7.72475e-111	0.448088	0.144	0.035	1.56774e-106
Fbxo17	1.38073e-110	0.29401	0.16	0.044	2.80219e-106
Lpin1	1.60713e-110	0.403879	0.764	0.66	3.26167e-106
Kcnn3	4.71955e-110	0.338506	0.138	0.032	9.57833e-106
Alpl	3.61057e-109	0.431434	0.348	0.177	7.32765e-105
Rragd	8.0122e-109	0.277989	0.391	0.203	1.62608e-104
Vgll2	8.82615e-109	0.28277	0.198	0.068	1.79127e-104
Slc15a5	1.00874e-108	0.405964	0.395	0.213	2.04723e-104
6430571L13Rik	3.04421e-108	0.270129	0.301	0.137	6.17822e-104
Ddit4l	4.05629e-108	0.303537	0.313	0.146	8.23224e-104
Prkcq	8.93438e-108	0.379145	0.608	0.424	1.81323e-103
Tgm2	1.21718e-107	0.291913	0.21	0.076	2.47028e-103
Fam110b	1.31122e-107	0.317682	0.164	0.048	2.66112e-103
Mettl24	3.76694e-107	0.336702	0.361	0.185	7.64501e-103
Slc44a1	8.01884e-106	0.288724	0.31	0.144	1.62742e-101
Efcab6	1.03021e-105	0.294703	0.317	0.15	2.0908e-101
Bach2	1.26205e-104	0.317271	0.413	0.227	2.56133e-100
Kdm2b	3.9503e-104	0.275788	0.426	0.233	8.01713e-100
Otub2	2.28759e-103	0.250482	0.189	0.064	4.64266e-99
Cdyl2	5.58638e-103	0.307693	0.281	0.127	1.13376e-98
Nos1	1.21643e-102	0.860775	0.572	0.514	2.46875e-98
Cobll1	2.53542e-102	0.429795	0.353	0.186	5.14563e-98
Sema4d	4.79934e-102	0.267129	0.229	0.09	9.74025e-98
Pcdh9	9.82101e-102	0.694576	0.137	0.034	1.99317e-97
Mapt	1.34663e-101	0.381025	0.551	0.369	2.73298e-97
Foxn3	1.39216e-101	0.409125	0.805	0.77	2.82539e-97
Zfp516	5.32823e-101	0.260349	0.404	0.216	1.08136e-96
2020-03-03	1.11931e-100	0.333936	0.3	0.144	2.27164e-96
Grb14	5.53337e-100	0.286721	0.174	0.057	1.123e-95
Map3k5	8.28359e-100	0.262089	0.398	0.213	1.68115e-95
1110002E22Rik	1.27617e-99	0.274268	0.326	0.16	2.58998e-95
Ank2	1.48059e-99	0.665903	0.631	0.565	3.00485e-95
Zfp462	1.79603e-97	0.28142	0.522	0.317	3.64504e-93
Cbfa2t3	2.07371e-97	0.268098	0.165	0.053	4.2086e-93
Pld5	3.29007e-97	0.430396	0.205	0.08	6.67719e-93
Ptpn3	1.51382e-96	0.933569	0.55	0.491	3.0723e-92
Tbc1d24	1.74587e-96	0.276424	0.15	0.044	3.54325e-92
Galnt17	5.351e-96	0.631432	0.447	0.301	1.08599e-91
B4galt5	5.57484e-96	0.290265	0.272	0.126	1.13141e-91
Slc16a1	7.16161e-95	0.250654	0.31	0.15	1.45345e-90
Angpt1	2.89174e-94	0.388298	0.432	0.256	5.86879e-90
Kcna7	1.48791e-93	0.252414	0.175	0.061	3.01972e-89
Map2k6	1.90489e-93	0.546693	0.497	0.346	3.86598e-89
Hs3st5	1.50496e-92	0.328575	0.83	0.761	3.05432e-88
Bdnf	1.80999e-92	0.319677	0.12	0.029	3.67338e-88
Ppm1l	2.00982e-92	0.376366	0.768	0.692	4.07892e-88
Kcnb1	2.22584e-92	0.255162	0.227	0.095	4.51734e-88
Ppp1r14c	3.18951e-92	0.262287	0.518	0.316	6.47312e-88
Eda2r	1.93017e-91	0.333353	0.182	0.066	3.91728e-87
Iqsec1	1.59576e-90	0.366381	0.466	0.293	3.2386e-86
Rims4	1.68177e-90	0.301385	0.128	0.034	3.41315e-86
Dpp6	8.65689e-90	0.349972	0.425	0.253	1.75692e-85
Pgpep1l	3.14572e-89	0.291274	0.279	0.135	6.38424e-85
Prkd1	3.59642e-89	0.307718	0.169	0.059	7.29894e-85
Laptm4b	3.88225e-89	0.26252	0.215	0.09	7.87903e-85
Ece1	1.15306e-88	0.366105	0.511	0.331	2.34013e-84
Klhl40	4.97533e-88	0.31195	0.192	0.074	1.00974e-83
Tspan9	1.27907e-87	0.256728	0.153	0.05	2.59588e-83
Cdh13	4.01575e-87	0.515206	0.752	0.726	8.14997e-83
Smoc2	2.10478e-86	0.451856	0.136	0.041	4.27164e-82
Mettl21c	2.55518e-86	0.30375	0.131	0.038	5.18574e-82
Garem1	4.19444e-84	0.251352	0.375	0.211	8.51261e-80
St8sia5	1.07028e-83	0.28934	0.312	0.164	2.17213e-79
Fbxl4	8.2619e-83	0.261241	0.287	0.146	1.67675e-78
Egf	1.00652e-82	0.269153	0.416	0.243	2.04273e-78
Rasgrp3	2.4221e-82	0.314598	0.575	0.397	4.91565e-78
2020-03-02	4.25736e-82	0.273048	0.177	0.069	8.64031e-78
Egln3	1.93458e-81	0.307866	0.151	0.052	3.92623e-77
Ern1	1.95864e-81	0.432864	0.502	0.334	3.97507e-77
3425401B19Rik	6.01809e-81	0.347979	0.58	0.409	1.22137e-76
Sntg2	7.967e-81	0.299157	0.24	0.112	1.6169e-76
Cadm1	2.09873e-79	0.498939	0.377	0.231	4.25938e-75
Mras	6.38174e-77	0.287708	0.157	0.059	1.29517e-72
Pbx1	8.27216e-77	0.477887	0.683	0.625	1.67884e-72
Kcnab1	8.43182e-77	0.389303	0.191	0.081	1.71124e-72
Tln2	1.46065e-76	0.332109	0.606	0.447	2.96438e-72
Tex2	2.90643e-76	0.432312	0.561	0.407	5.89861e-72
Mb21d2	4.70168e-76	0.270995	0.187	0.079	9.54206e-72
Bcl2l11	6.60583e-75	0.25998	0.134	0.044	1.34065e-70
Mapkapk2	7.53019e-74	0.297279	0.479	0.312	1.52825e-69
Gm16083	1.07817e-73	0.284519	0.265	0.136	2.18815e-69
Wipi1	2.27815e-73	0.25012	0.478	0.306	4.62351e-69
C530008M17Rik	4.74948e-73	0.286077	0.219	0.103	9.63906e-69
Gm26885	2.54776e-72	0.271077	0.171	0.07	5.17067e-68
Ccser1	2.77612e-72	0.277959	0.126	0.041	5.63414e-68
Bnc2	8.00777e-72	0.316911	0.34	0.198	1.62518e-67
Pdxk	1.48707e-71	0.253353	0.171	0.071	3.01801e-67
Plcl2	6.50664e-71	0.302479	0.589	0.442	1.32052e-66
Ankrd27	3.0597e-70	0.280062	0.361	0.218	6.20966e-66
Syn3	7.56037e-69	0.272421	0.218	0.105	1.53438e-64
Kbtbd12	1.75107e-68	0.270954	0.807	0.732	3.5538e-64
Ldlrad4	1.63349e-67	0.421797	0.579	0.474	3.31518e-63
Cux2	1.52375e-66	0.280499	0.204	0.098	3.09245e-62
Dst	3.025e-65	0.281037	0.833	0.786	6.13923e-61
Sobp	4.14239e-65	0.555125	0.615	0.574	8.40698e-61
Rapgef1	6.41295e-65	0.322857	0.569	0.437	1.30151e-60
Runx1	6.67813e-65	0.257038	0.118	0.04	1.35533e-60
Alpk3	1.94824e-63	0.595193	0.584	0.521	3.95395e-59
Pcdh7	4.05903e-63	0.338219	0.174	0.077	8.23781e-59
Rps6ka2	4.35497e-63	0.293382	0.626	0.515	8.83842e-59
Mkl2	6.80412e-63	0.449771	0.644	0.588	1.3809e-58
Sgcd	7.88992e-63	0.300526	0.782	0.715	1.60126e-58
Zfp827	1.59383e-62	0.26299	0.319	0.188	3.23467e-58
Tenm3	3.95557e-62	0.401787	0.639	0.554	8.02782e-58
Prkce	5.24179e-61	0.347188	0.553	0.424	1.06382e-56
Nr3c2	5.3065e-61	0.442508	0.653	0.606	1.07695e-56
Bcor	9.73804e-61	0.250463	0.24	0.128	1.97634e-56
Eml6	3.91069e-60	0.252721	0.14	0.057	7.93675e-56
Ppip5k1	4.06976e-60	0.489027	0.578	0.508	8.25958e-56
Sorbs1	7.87005e-59	0.630595	0.57	0.537	1.59723e-54
Gm20532	1.31121e-58	0.308081	0.147	0.063	2.6611e-54
Gm7967	7.91081e-58	0.261236	0.158	0.07	1.6055e-53
Akap6	1.22353e-57	0.317699	0.694	0.616	2.48316e-53
Malt1	1.58637e-57	0.278113	0.508	0.359	3.21953e-53
Foxp2	1.81356e-56	0.363156	0.55	0.439	3.68062e-52
Snx24	2.44369e-56	0.308693	0.522	0.394	4.95947e-52
Efr3b	1.78069e-55	0.274321	0.174	0.084	3.61391e-51
Myo5a	5.50684e-55	0.258633	0.241	0.133	1.11761e-50
Ky	1.23878e-53	0.499023	0.602	0.56	2.51409e-49
Dpf3	1.03286e-50	0.31364	0.725	0.673	2.09619e-46
Mss51	1.1235e-50	0.273916	0.214	0.115	2.28013e-46
Oxct1	1.6154e-49	0.511642	0.534	0.469	3.27846e-45
Cap2	3.05625e-49	0.276867	0.751	0.693	6.20267e-45
Eif4g3	8.17316e-49	0.339425	0.721	0.683	1.65874e-44
Arhgef10l	9.66992e-49	0.261962	0.491	0.358	1.96251e-44
Gm19299	1.1004e-48	0.603165	0.228	0.13	2.23326e-44
Padi2	9.0137e-48	0.357192	0.36	0.246	1.82933e-43
2310016D03Rik	2.56439e-47	0.253337	0.587	0.48	5.20442e-43
Lrrc20	2.69191e-47	0.257111	0.681	0.585	5.46324e-43
Reep1	4.23878e-47	0.359329	0.553	0.458	8.6026e-43
Nampt	7.00634e-47	0.3975	0.525	0.443	1.42194e-42
Inpp4b	1.52393e-46	0.366765	0.399	0.284	3.09281e-42
Optn	3.66516e-46	0.590038	0.611	0.632	7.43843e-42
Pfkfb3	5.80095e-45	0.785811	0.385	0.325	1.1773e-40
Ank	2.7822e-44	0.421423	0.688	0.675	5.64647e-40
Esrrg	1.55394e-42	0.347521	0.661	0.62	3.15372e-38
Stau2	2.93253e-42	0.324903	0.539	0.435	5.95157e-38
Crim1	1.59829e-41	0.495316	0.584	0.543	3.24373e-37
Dysf	8.87408e-41	0.277628	0.572	0.474	1.80099e-36
Zfpm2	6.40544e-40	0.258594	0.108	0.048	1.29998e-35
Rarb	5.06039e-39	0.272211	0.544	0.435	1.02701e-34
Maml3	1.55476e-38	0.326823	0.517	0.432	3.15539e-34
Rab11fip3	9.70367e-36	0.422329	0.584	0.557	1.96936e-31
Nr3c1	9.74863e-36	0.370138	0.615	0.572	1.97848e-31
Fbxo32	1.20076e-35	0.44093	0.567	0.528	2.43695e-31
Alpk2	7.47954e-34	0.344994	0.708	0.691	1.51797e-29
Gm20757	4.77638e-33	0.334516	0.209	0.134	9.69367e-29
2010111I01Rik	5.26803e-31	0.372241	0.55	0.5	1.06915e-26
Acacb	3.24313e-30	0.29657	0.61	0.553	6.58193e-26
Ldlrad3	4.29547e-30	0.252294	0.136	0.075	8.71767e-26
Nr4a1	7.68172e-30	0.540928	0.467	0.443	1.559e-25
Ppargc1b	6.45844e-29	0.275329	0.563	0.498	1.31074e-24
1700025G04Rik	2.59782e-28	0.310908	0.566	0.508	5.27227e-24
Kcnc1	3.67244e-27	0.277826	0.508	0.441	7.45322e-23
Gpd2	6.24127e-27	0.294764	0.602	0.562	1.26667e-22
Xpr1	1.39236e-25	0.322554	0.507	0.431	2.82579e-21
Plcl1	2.32305e-25	0.315675	0.499	0.45	4.71462e-21
Casz1	1.6537e-24	0.258931	0.646	0.616	3.35619e-20
Mef2d	2.35544e-24	0.277778	0.56	0.52	4.78037e-20
Maf	3.71858e-24	0.324528	0.615	0.603	7.54686e-20
Atxn7l1	1.87103e-23	0.26524	0.662	0.644	3.79725e-19
Eya1	3.87841e-23	0.306279	0.62	0.6	7.87124e-19
Slc38a2	9.80907e-23	0.506121	0.484	0.472	1.99075e-18
Lrmda	1.16658e-22	0.253782	0.672	0.637	2.36758e-18
Pstpip2	2.35383e-22	0.312629	0.575	0.533	4.77709e-18
Eef2k	4.3434e-21	0.271531	0.577	0.545	8.81493e-17
Flnc	1.85029e-20	0.520038	0.261	0.372	3.75517e-16
Limch1	4.22235e-20	0.260504	0.632	0.619	8.56925e-16
Osbpl6	3.81334e-19	0.264702	0.563	0.525	7.73917e-15
Pitpnc1	6.86457e-19	0.255753	0.545	0.495	1.39316e-14
B3galt1	1.83285e-17	0.299566	0.491	0.437	3.71977e-13
Ptprm	2.35818e-17	0.282931	0.548	0.522	4.78592e-13
Atcayos	2.39966e-17	0.276137	0.606	0.597	4.87011e-13
Slc16a10	1.34184e-16	0.252597	0.546	0.499	2.72326e-12
Fhit	7.06293e-16	0.26209	0.505	0.459	1.43342e-11
Ppargc1a	3.18509e-15	1.30995	0.461	0.527	6.46413e-11
Ppara	2.36272e-14	0.457678	0.435	0.413	4.79513e-10
Clic5	1.65882e-13	0.29498	0.608	0.626	3.36658e-09
Lmcd1	7.94771e-13	0.432187	0.43	0.405	1.61299e-08
Ifrd1	5.95623e-12	0.332759	0.536	0.532	1.20882e-07
Rgcc	1.96407e-11	0.299955	0.18	0.136	3.98608e-07
Tbc1d1	3.11005e-10	0.251655	0.686	0.713	6.31184e-06
Ppp3ca	3.64641e-10	0.257817	0.637	0.655	7.40039e-06
Agbl1	1.25483e-09	0.262271	0.554	0.55	2.54668e-05
Plcd4	2.28424e-09	0.300754	0.414	0.394	4.63587e-05
Trak2	1.15883e-08	0.346997	0.467	0.458	0.000235184
Cd36	3.14027e-08	0.257848	0.444	0.422	0.000637317
Asb5	1.14027e-05	0.433289	0.551	0.586	0.231418
Hk2	1.37654e-05	1.4821	0.463	0.653	0.279368
Irs1	1.66162e-05	0.447893	0.486	0.509	0.337226
Trim63	2.12867e-05	0.318305	0.396	0.487	0.432013
Pdlim3	0.172595	0.297061	0.518	0.576	1
Prkg1	0.829132	0.270339	0.384	0.41	1

## Sheet: 30 month myonuclei
	p_val	avg_logFC	pct.1	pct.2	p_val_adj
Gm26917	0	1.71405	0.376	0.018	0
Peak1	0	1.34256	0.6	0.07	0
Tmem132b	0	0.956483	0.392	0.072	0
Tmem140	0	0.70313	0.39	0.095	0			Listed genes are upregulated in 30 month tibialis anterior myonuclei relative to 5 month tibialis anterior myonuclei.
Gm47283	0	0.618223	0.447	0.107	0
Fos	0	0.567056	0.223	0.005	0
Nr4a3	1.47243e-302	1.90366	0.408	0.147	2.98829e-298
Sh3rf2	3.55946e-298	0.783566	0.437	0.134	7.22393e-294
Gm40477	7.79936e-293	0.667385	0.377	0.096	1.58288e-288
Gramd4	1.6305e-292	0.831573	0.411	0.12	3.3091e-288
Spsb1	2.25837e-260	0.687882	0.25	0.037	4.58336e-256
Tnnt3	1.95974e-250	0.687237	0.637	0.335	3.9773e-246
Snai3	3.68314e-250	0.569115	0.271	0.051	7.47494e-246
Itgb5	6.75771e-238	0.507983	0.443	0.156	1.37148e-233
Kif26b	3.34493e-236	0.628764	0.347	0.1	6.78854e-232
Map3k14	7.07943e-234	0.786945	0.476	0.203	1.43677e-229
Nfatc2	8.33921e-233	0.547786	0.375	0.118	1.69244e-228
Nfatc1	1.04006e-232	0.667452	0.488	0.201	2.1108e-228
Arid5b	1.46713e-231	0.590824	0.349	0.101	2.97753e-227
Cacng1	2.0335e-229	0.720205	0.483	0.211	4.12698e-225
Dhrs3	6.59372e-225	0.486195	0.246	0.045	1.3382e-220
Smad3	5.44605e-222	0.924631	0.539	0.295	1.10528e-217
Klhl40	1.20532e-213	0.651952	0.291	0.074	2.4462e-209
2610035D17Rik	1.39265e-212	0.613952	0.517	0.242	2.82638e-208
Atf3	3.51477e-206	0.738209	0.147	0.006	7.13323e-202
Erc2	7.99333e-205	0.658565	0.249	0.055	1.62225e-200
Fam13c	4.04119e-198	0.462597	0.275	0.07	8.2016e-194
Pdxk	1.33203e-193	0.601963	0.268	0.071	2.70335e-189
Ccdc85a	2.57833e-190	0.832223	0.408	0.178	5.23272e-186
Irs2	4.86394e-190	0.878348	0.473	0.237	9.87136e-186
Acss1	1.96399e-180	0.61852	0.322	0.11	3.98592e-176
Gatsl2	5.70009e-180	0.503611	0.41	0.17	1.15683e-175
Fign	1.92587e-179	0.500926	0.313	0.102	3.90856e-175
Wnt5b	1.0241e-177	0.735975	0.428	0.195	2.07841e-173
Kdsr	1.51064e-177	0.459162	0.382	0.149	3.06584e-173
Gm15446	3.1954e-175	0.524064	0.36	0.136	6.48507e-171
Ankrd1	4.02667e-173	0.92069	0.175	0.026	8.17212e-169
Ckm	7.48453e-169	0.677053	0.457	0.228	1.51899e-164
Atp9a	1.98696e-167	0.419357	0.225	0.054	4.03253e-163
Ntng2	1.29144e-165	0.450766	0.32	0.112	2.62099e-161
Xylt1	8.558e-165	0.458316	0.347	0.131	1.73685e-160
Camk2b	3.85074e-160	0.427389	0.509	0.252	7.81508e-156
Tcea3	2.99537e-158	0.42647	0.538	0.278	6.07911e-154
Gcnt2	1.08003e-154	0.465787	0.242	0.07	2.19192e-150
Kcnn3	1.29711e-154	0.495727	0.173	0.032	2.63248e-150
Egln3	1.4453e-152	0.560336	0.209	0.052	2.93324e-148
Impact	8.11809e-150	0.473791	0.408	0.184	1.64757e-145
Prkd1	2.11892e-148	0.443213	0.22	0.059	4.30034e-144
Gm20735	3.36618e-148	0.341572	0.108	0.005	6.83167e-144
Ldlr	6.05183e-148	0.472267	0.259	0.084	1.22822e-143
Runx1	1.04428e-147	0.542918	0.184	0.04	2.11936e-143
Ptpn14	1.83861e-147	0.441946	0.408	0.182	3.73145e-143
D430041D05Rik	8.0262e-147	0.652022	0.428	0.213	1.62892e-142
Mgll	3.4712e-145	0.393146	0.192	0.045	7.0448e-141
Eml1	7.8154e-145	0.44645	0.479	0.243	1.58614e-140
Klhl29	1.39043e-143	0.471615	0.359	0.15	2.82188e-139
Nr4a1	3.66201e-143	0.981661	0.561	0.443	7.43206e-139
Otud1	2.35589e-142	0.333842	0.15	0.024	4.78128e-138
Mss51	9.63943e-141	0.56236	0.304	0.115	1.95632e-136
Slc43a2	1.41823e-140	0.453946	0.229	0.068	2.87829e-136
Sik1	2.02639e-140	0.314781	0.124	0.013	4.11255e-136
4831440D22Rik	4.23013e-140	0.846515	0.334	0.144	8.58505e-136
Pcdh9	8.55844e-140	0.801451	0.168	0.034	1.73693e-135
Tmem189	1.23748e-139	0.453272	0.342	0.144	2.51146e-135
Tmco4	2.24669e-137	0.4238	0.406	0.192	4.55965e-133
Prkag2	2.35335e-137	0.810292	0.323	0.136	4.77612e-133
Slc44a1	5.18869e-137	0.431585	0.347	0.144	1.05304e-132
Hlcs	7.17788e-137	0.401275	0.421	0.202	1.45675e-132
Vgll2	6.49603e-134	0.413122	0.223	0.068	1.31837e-129
Ccdc88c	7.15766e-134	0.364731	0.406	0.188	1.45265e-129
Dnajb2	1.18623e-127	0.334918	0.291	0.112	2.40745e-123
Slc25a33	2.13882e-127	0.377842	0.436	0.217	4.34073e-123
Mb21d2	2.22908e-122	0.382239	0.234	0.079	4.52391e-118
Plpbp	2.91817e-122	0.384208	0.308	0.13	5.92242e-118
Smoc2	2.08807e-121	0.519374	0.168	0.041	4.23774e-117
Pank1	4.19075e-121	1.09324	0.377	0.207	8.50512e-117
Ghr	2.38272e-120	0.691259	0.707	0.659	4.83572e-116
2900026A02Rik	2.75406e-120	0.372384	0.228	0.076	5.58937e-116
Tbc1d16	4.3706e-120	0.355248	0.301	0.124	8.87013e-116
Gtf2ird1	1.61211e-118	0.317289	0.365	0.168	3.27177e-114
Prex1	3.19749e-118	0.363824	0.191	0.055	6.48931e-114
Eci1	6.39332e-117	0.363981	0.274	0.109	1.29752e-112
Mafk	3.72575e-116	0.311669	0.142	0.029	7.5614e-112
Atp6v1a	3.7515e-116	0.379824	0.45	0.237	7.61367e-112
Macrod1	1.03563e-115	0.621753	0.643	0.521	2.10182e-111
Eda2r	2.49927e-115	0.420429	0.207	0.066	5.07227e-111
Zcchc24	2.53163e-115	0.348304	0.211	0.069	5.13794e-111
Sema4d	7.8141e-115	0.352499	0.245	0.09	1.58587e-110
Fshr	2.03111e-114	0.291326	0.199	0.061	4.12214e-110
Pgpep1l	3.24504e-114	0.375071	0.311	0.135	6.5858e-110
Cryab	5.74535e-114	0.415696	0.219	0.074	1.16602e-109
Myo5a	2.34261e-113	0.440019	0.306	0.133	4.75433e-109
Rragd	3.50429e-113	0.351469	0.401	0.203	7.11196e-109
Cdh4	1.00313e-112	0.491843	0.15	0.035	2.03585e-108
Vamp5	3.38427e-111	0.660951	0.481	0.309	6.86837e-107
Sorbs3	2.08667e-110	0.374356	0.486	0.276	4.23489e-106
Cbfa2t3	3.18314e-109	0.363651	0.179	0.053	6.46019e-105
Tead4	3.2281e-107	0.358005	0.178	0.053	6.55142e-103
2020-09-11	3.42587e-107	0.376919	0.494	0.288	6.9528e-103
Plxna4	5.17309e-107	0.45671	0.359	0.18	1.04988e-102
Ttc7	1.38017e-106	0.296802	0.151	0.038	2.80105e-102
Mxi1	4.48894e-106	0.2755	0.225	0.08	9.1103e-102
Gm16867	4.5308e-105	0.334981	0.235	0.089	9.19526e-101
Actr3b	7.83253e-105	0.60467	0.523	0.367	1.58961e-100
Tnfrsf19	2.44531e-104	0.378578	0.188	0.06	4.96276e-100
Mpped2	1.98972e-103	0.359156	0.295	0.13	4.03813e-99
Sh3pxd2a	2.99023e-103	0.364341	0.464	0.262	6.06868e-99
2020-03-03	4.0535e-103	0.379627	0.311	0.144	8.22657e-99
Sec14l1	5.77606e-103	0.342106	0.299	0.135	1.17225e-98
Cavin4	1.10302e-100	0.364379	0.331	0.156	2.23857e-96
Tln2	2.64507e-100	0.504669	0.598	0.447	5.36817e-96
Tgm2	1.48422e-99	0.351056	0.209	0.076	3.01222e-95
Rorc	1.50113e-99	0.482421	0.51	0.344	3.04654e-95
Atp6v0d1	3.56369e-99	0.372369	0.468	0.271	7.2325e-95
Pld5	3.59782e-99	0.46423	0.214	0.08	7.30177e-95
Rxra	1.93352e-98	0.302663	0.218	0.082	3.92408e-94
Acvr1	2.03715e-97	0.373237	0.447	0.251	4.13439e-93
Ankrd33b	2.57059e-97	0.945378	0.548	0.471	5.21702e-93
Hip1	3.28354e-97	0.425672	0.369	0.192	6.66395e-93
AC133498.1	4.90811e-97	0.432879	0.347	0.175	9.961e-93
Pitpnm2	1.45061e-96	0.313784	0.468	0.27	2.94402e-92
Kcnb1	2.78518e-96	0.335702	0.236	0.095	5.65251e-92
Kdm2b	1.59402e-95	0.329081	0.426	0.233	3.23507e-91
Aldh1l1	1.70666e-95	0.308796	0.171	0.054	3.46366e-91
Vps18	4.44367e-95	0.286141	0.137	0.035	9.01842e-91
Mknk2	5.84853e-95	0.276932	0.226	0.087	1.18696e-90
Alpl	3.12957e-94	0.559258	0.336	0.177	6.35146e-90
D230025D16Rik	1.00049e-92	0.295628	0.312	0.151	2.0305e-88
Gm20708	1.00583e-92	0.30427	0.23	0.093	2.04134e-88
Dopey2	4.33186e-92	0.317187	0.425	0.238	8.79151e-88
Rnf213	1.12066e-91	0.284445	0.203	0.075	2.27438e-87
Slc9a1	1.85533e-91	0.399167	0.275	0.126	3.76539e-87
Cry2	1.90754e-91	0.321943	0.365	0.19	3.87136e-87
Otub2	2.03881e-91	0.299733	0.184	0.064	4.13777e-87
Foxk1	9.38565e-91	0.297771	0.353	0.183	1.90482e-86
5031439G07Rik	2.4423e-89	0.381027	0.381	0.213	4.95664e-85
Mapt	3.51607e-89	0.446172	0.539	0.369	7.13586e-85
Avil	1.86142e-88	0.317406	0.261	0.118	3.77775e-84
Hivep3	3.61047e-88	0.364108	0.4	0.219	7.32744e-84
Hspb8	4.96538e-88	0.402236	0.447	0.268	1.00772e-83
C530008M17Rik	6.46524e-88	0.364747	0.24	0.103	1.31212e-83
Ppfibp1	7.68555e-88	0.27573	0.291	0.135	1.55978e-83
Ell	1.66802e-87	0.353471	0.465	0.282	3.38525e-83
Slc8a3	3.64333e-87	0.683977	0.667	0.629	7.39413e-83
Fbxl4	1.90289e-86	0.315935	0.297	0.146	3.86192e-82
Rgcc	8.88682e-86	0.870428	0.274	0.136	1.80358e-81
Frmpd4	1.08301e-85	0.355306	0.17	0.057	2.19797e-81
Egf	1.31635e-85	0.338702	0.426	0.243	2.67154e-81
Cdyl2	1.51968e-85	0.334871	0.271	0.127	3.08419e-81
Eml6	4.33448e-85	0.334393	0.167	0.057	8.79682e-81
Kcna7	1.21893e-84	0.279693	0.173	0.061	2.47382e-80
Lmna	8.5236e-84	0.317325	0.279	0.134	1.72986e-79
Zfyve1	2.59502e-83	0.304723	0.364	0.198	5.2666e-79
Hdac9	2.7622e-83	0.316686	0.477	0.286	5.60589e-79
Lzts2	4.30801e-83	0.305724	0.386	0.215	8.74311e-79
Plekha6	6.4113e-83	0.27397	0.244	0.109	1.30117e-78
1110051M20Rik	2.36854e-82	0.334523	0.439	0.263	4.80695e-78
Slc15a2	2.47354e-82	0.272898	0.206	0.082	5.02005e-78
Prrg1	7.26453e-82	0.304077	0.157	0.052	1.47434e-77
Kctd16	8.25531e-82	0.600473	0.365	0.212	1.67542e-77
Map2k6	1.07033e-81	0.585566	0.491	0.346	2.17224e-77
Nfic	1.44986e-81	0.274862	0.44	0.254	2.94248e-77
Nfe2l1	6.53137e-81	0.273892	0.393	0.219	1.32554e-76
Camk2a	7.21705e-81	0.419571	0.685	0.573	1.4647e-76
Pcdh7	1.75147e-80	0.342788	0.198	0.077	3.55461e-76
Zfp516	3.10233e-79	0.268732	0.388	0.216	6.29618e-75
Tbc1d24	6.67658e-79	0.304077	0.141	0.044	1.35501e-74
Ldlrad3	7.15245e-79	0.456092	0.192	0.075	1.45159e-74
Ssbp3	2.13817e-78	0.264196	0.333	0.176	4.33943e-74
Prkce	6.66107e-78	0.513151	0.554	0.424	1.35186e-73
Foxo3	1.25345e-77	0.302539	0.485	0.299	2.54389e-73
Pbxip1	2.03834e-77	0.502893	0.547	0.429	4.13682e-73
Slc24a2	2.49896e-77	0.479856	0.135	0.041	5.07165e-73
Iqsec1	4.60615e-77	0.348783	0.467	0.293	9.34818e-73
Klhl3	4.61923e-77	0.26233	0.128	0.037	9.37472e-73
Sdc4	5.58238e-77	0.270879	0.188	0.075	1.13294e-72
Bach2	5.01781e-76	0.296956	0.394	0.227	1.01836e-71
0610043K17Rik	5.07457e-76	0.294952	0.185	0.073	1.02988e-71
Tspan9	5.50328e-76	0.274959	0.148	0.05	1.11689e-71
Tnrc6b	6.8915e-76	0.383388	0.79	0.77	1.39863e-71
Hexa	1.15324e-75	0.299239	0.304	0.159	2.34051e-71
Map7	2.22564e-75	0.265808	0.2	0.083	4.51695e-71
Slc45a4	2.63839e-75	0.288335	0.171	0.065	5.35461e-71
Msi2	3.33698e-75	0.332284	0.853	0.839	6.77239e-71
Zmiz1	4.50701e-75	0.484883	0.593	0.472	9.14697e-71
Zfp704	2.86065e-74	0.264377	0.186	0.074	5.8057e-70
Mvb12b	3.08085e-74	0.25754	0.322	0.171	6.25259e-70
Gm19299	9.51013e-74	0.664674	0.264	0.13	1.93008e-69
Deptor	1.66742e-73	0.280911	0.358	0.2	3.38402e-69
Rnf150	4.85278e-73	0.71168	0.632	0.624	9.84872e-69
Gm17484	7.25227e-73	0.302827	0.234	0.111	1.47185e-68
St5	2.25961e-72	0.264384	0.133	0.042	4.58588e-68
Zhx2	3.62812e-72	0.367713	0.567	0.413	7.36328e-68
Akt2	7.11611e-72	0.257467	0.344	0.191	1.44421e-67
Dupd1	9.9854e-72	0.443806	0.211	0.094	2.02654e-67
Add3	1.12042e-71	0.250513	0.316	0.168	2.27389e-67
9530020I12Rik	1.38603e-71	0.260659	0.102	0.026	2.81296e-67
Bhlhe40	4.42657e-71	0.293836	0.318	0.174	8.98373e-67
Adamts6	1.58825e-70	0.257163	0.257	0.126	3.22335e-66
Lrrc8d	2.37119e-70	0.26216	0.158	0.059	4.81233e-66
Magi1.1	3.084e-70	0.298503	0.18	0.074	6.25899e-66
4930512H18Rik	1.98946e-68	0.33127	0.287	0.154	4.0376e-64
Igdcc4	2.29994e-68	0.250404	0.288	0.149	4.66774e-64
Grb14	4.06543e-68	0.253203	0.154	0.057	8.25079e-64
Tgfb2	1.03566e-67	0.31247	0.279	0.146	2.10186e-63
Reep1	1.29525e-67	0.547376	0.56	0.458	2.6287e-63
Cyp39a1	2.3025e-67	0.258445	0.165	0.066	4.67292e-63
Sort1	4.63414e-66	0.412704	0.391	0.241	9.40499e-62
Ryr1	5.44914e-66	0.350536	0.812	0.769	1.1059e-61
Tcf7l1	2.62789e-65	0.387244	0.382	0.234	5.33331e-61
Mreg	6.38371e-65	0.333027	0.393	0.239	1.29557e-60
Ppfibp2	6.99612e-65	0.501682	0.48	0.345	1.41986e-60
Ampd3	9.81824e-65	0.301869	0.102	0.028	1.99261e-60
Zfp423	1.05345e-64	0.275311	0.498	0.325	2.13797e-60
Fnip2	3.01636e-64	0.284767	0.293	0.159	6.1217e-60
Traf3	8.34821e-64	0.296919	0.23	0.113	1.69427e-59
Fgf1	2.8616e-63	0.577399	0.447	0.318	5.80762e-59
Zfp346	5.50789e-63	0.308384	0.303	0.17	1.11783e-58
Mef2d	9.62954e-63	0.470759	0.601	0.52	1.95431e-58
Junos	1.02869e-62	0.26869	0.348	0.204	2.08774e-58
Kcnab1	1.70365e-62	0.344966	0.184	0.081	3.45756e-58
Syn3	1.81717e-62	0.304613	0.218	0.105	3.68794e-58
Hs2st1	1.94228e-62	0.309126	0.522	0.359	3.94186e-58
Ski	3.71164e-62	0.252062	0.224	0.109	7.53277e-58
Limch1	7.2309e-62	0.470212	0.663	0.619	1.46751e-57
Nedd4l	7.65152e-61	0.39582	0.475	0.333	1.55288e-56
Samd4	2.81346e-60	0.67454	0.609	0.566	5.70991e-56
Cpe	3.89103e-60	0.354595	0.405	0.247	7.89685e-56
Slc15a5	1.82249e-59	0.291569	0.354	0.213	3.69874e-55
Dpp6	1.45061e-58	0.294276	0.402	0.253	2.94401e-54
Epha7	4.47036e-58	0.251064	0.132	0.049	9.0726e-54
Ctif	6.50092e-58	0.275404	0.393	0.245	1.31936e-53
Mical2	7.11153e-58	0.320041	0.451	0.297	1.44328e-53
Nxpe4	7.57006e-58	0.293157	0.17	0.075	1.53634e-53
Wipi1	8.89904e-58	0.283414	0.458	0.306	1.80606e-53
Padi2	1.62134e-57	0.354069	0.385	0.246	3.29051e-53
Kank2	4.01853e-57	0.27345	0.194	0.093	8.15561e-53
Cux2	7.04705e-56	0.32629	0.197	0.098	1.4302e-51
Tmem100	7.11567e-56	0.313852	0.142	0.059	1.44412e-51
Snx24	1.29889e-55	0.326002	0.53	0.394	2.63609e-51
Gab1	2.06931e-55	0.279965	0.472	0.322	4.19966e-51
Prkcq	1.48026e-54	0.399081	0.541	0.424	3.00418e-50
St8sia5	8.56827e-54	0.274224	0.285	0.164	1.73893e-49
Auh	1.11035e-53	0.272642	0.534	0.375	2.25345e-49
App	2.06432e-53	0.281893	0.204	0.101	4.18954e-49
Cacna1a	8.88408e-53	0.372405	0.115	0.041	1.80302e-48
Bcor	2.00722e-52	0.276648	0.236	0.128	4.07365e-48
Angpt1	6.06647e-52	0.286923	0.394	0.256	1.23119e-47
Casz1	6.70494e-52	0.451646	0.659	0.616	1.36077e-47
Tacc2	1.04524e-49	0.343434	0.802	0.806	2.1213e-45
Tex2	1.12111e-49	0.485701	0.516	0.407	2.27529e-45
Parm1	2.60983e-49	0.290115	0.26	0.149	5.29666e-45
Rps6ka2	6.62195e-49	0.376564	0.597	0.515	1.34392e-44
Rapgef1	2.31155e-48	0.345891	0.542	0.437	4.69128e-44
Ppard	1.46098e-47	0.26039	0.513	0.364	2.96506e-43
Cnst	1.94359e-47	0.270977	0.481	0.339	3.94451e-43
Zdhhc14	7.45258e-47	0.284128	0.441	0.304	1.5125e-42
Tcte2	3.27102e-46	0.271559	0.359	0.236	6.63854e-42
Galnt17	3.5668e-46	0.598599	0.395	0.301	7.23883e-42
Rreb1	8.69922e-46	0.351357	0.51	0.395	1.76551e-41
Alpk3	4.91311e-45	0.588754	0.571	0.521	9.97115e-41
Ankrd6	9.06506e-45	0.265837	0.232	0.133	1.83975e-40
Tsc22d3	1.52985e-44	0.504203	0.451	0.342	3.10482e-40
Wbp1l	7.42736e-43	0.396255	0.528	0.433	1.50738e-38
Nos1	2.10747e-42	0.831266	0.521	0.514	4.27712e-38
Celf2	4.5533e-42	0.395227	0.471	0.368	9.24092e-38
Mical3	5.75161e-42	0.364771	0.637	0.576	1.16729e-37
3425401B19Rik	3.34145e-41	0.349971	0.523	0.409	6.78146e-37
Pxn	9.30691e-41	0.426066	0.517	0.446	1.88884e-36
Cobll1	9.99358e-41	0.270587	0.295	0.186	2.0282e-36
Cadm1	1.17283e-40	0.338014	0.345	0.231	2.38026e-36
Cdh13	2.66555e-40	0.469758	0.701	0.726	5.40972e-36
Tnrc6c	9.92077e-39	0.359455	0.671	0.646	2.01342e-34
Ern1	1.66354e-38	0.357297	0.453	0.334	3.37615e-34
Eif4g3	4.33115e-38	0.401659	0.69	0.683	8.79007e-34
Rbm20	6.96358e-38	0.393286	0.747	0.778	1.41326e-33
Tango2	4.64421e-37	0.45015	0.562	0.51	9.42542e-33
Nr3c2	5.58694e-37	0.432536	0.624	0.606	1.13387e-32
Fgfr1	2.14673e-36	0.27746	0.457	0.343	4.35679e-32
Mn1	2.35788e-36	0.250753	0.495	0.369	4.78532e-32
Fat3	3.42274e-36	0.288913	0.208	0.121	6.94645e-32
Cdc42bpa	5.42349e-36	0.31193	0.339	0.224	1.1007e-31
Plcl2	6.84157e-35	0.334181	0.527	0.442	1.3885e-30
Slc20a1	1.87758e-34	0.267719	0.407	0.296	3.81055e-30
1700025G04Rik	8.75678e-34	0.362273	0.574	0.508	1.77719e-29
Col22a1	5.3207e-33	0.256161	0.124	0.061	1.07984e-28
Ece1	5.50093e-33	0.258595	0.449	0.331	1.11641e-28
Art1	6.29561e-33	0.376756	0.538	0.478	1.27769e-28
Zbtb16	1.03745e-31	0.265006	0.836	0.892	2.1055e-27
Sorbs1	1.07468e-30	0.707501	0.522	0.537	2.18105e-26
Nmrk2	1.2642e-30	0.317476	0.3	0.215	2.56569e-26
Slc8a1	4.36116e-29	0.388522	0.601	0.561	8.85097e-25
Kcnc1	1.20621e-28	0.394188	0.497	0.441	2.448e-24
Dysf	3.21799e-28	0.302121	0.54	0.474	6.53092e-24
Cystm1	6.02287e-27	0.280094	0.593	0.521	1.22234e-22
Foxn3	1.09283e-26	0.315683	0.744	0.77	2.2179e-22
Fam134b	5.65363e-25	1.00123	0.452	0.472	1.14741e-20
Dpf3	1.9423e-23	0.287882	0.679	0.673	3.9419e-19
Dst	2.02461e-23	0.259334	0.772	0.786	4.10894e-19
Med13l	8.20535e-23	0.289796	0.577	0.521	1.66528e-18
Gramd1b	1.79617e-22	0.337142	0.185	0.121	3.64532e-18
Slc38a2	3.18292e-22	0.513616	0.492	0.472	6.45973e-18
Xpr1	4.47107e-22	0.292463	0.504	0.431	9.07403e-18
Pdzrn3	4.49748e-22	0.270524	0.698	0.692	9.12764e-18
Sobp	7.80797e-22	0.474642	0.565	0.574	1.58463e-17
Tns1	8.33237e-22	0.329166	0.552	0.513	1.69105e-17
Slc16a10	1.02208e-21	0.467323	0.525	0.499	2.0743e-17
Rarb	1.08037e-21	0.320994	0.496	0.435	2.19262e-17
Erbb4	1.21512e-21	0.362354	0.153	0.093	2.46609e-17
Lrrc20	2.6739e-20	0.286137	0.615	0.585	5.42668e-16
Cap2	7.15617e-20	0.276511	0.692	0.693	1.45234e-15
Pbx1	2.11526e-19	0.327496	0.627	0.625	4.29292e-15
Crim1	2.6933e-19	0.467654	0.543	0.543	5.46606e-15
Ank	3.91874e-19	0.383264	0.647	0.675	7.95309e-15
Snta1	7.9156e-19	0.252297	0.682	0.674	1.60647e-14
Napb	3.57276e-18	0.255794	0.579	0.524	7.25091e-14
Foxp2	4.27382e-18	0.257509	0.502	0.439	8.67372e-14
Lmod2	5.14669e-18	0.375657	0.315	0.241	1.04452e-13
Fbxo32	7.16367e-18	0.647178	0.514	0.528	1.45387e-13
Slc7a8	2.54581e-17	0.257057	0.445	0.367	5.16672e-13
Ablim2	6.97116e-17	0.31827	0.455	0.403	1.4148e-12
Maml3	3.32197e-16	0.275048	0.482	0.432	6.74193e-12
Ybx3	3.49501e-16	0.30747	0.606	0.605	7.09311e-12
Nxn	9.19637e-16	0.348935	0.582	0.58	1.8664e-11
Trim54	1.40854e-15	0.253722	0.623	0.606	2.85864e-11
Hk2	4.97892e-15	1.52833	0.376	0.653	1.01047e-10
Fhod3	6.0397e-15	0.388683	0.627	0.676	1.22576e-10
Twf2	7.55554e-15	0.392156	0.42	0.38	1.5334e-10
Pfkfb3	7.59468e-15	0.4036	0.369	0.325	1.54134e-10
Osbpl6	1.23847e-14	0.346853	0.534	0.525	2.51348e-10
Optn	2.48564e-13	0.586996	0.555	0.632	5.04461e-09
Gm26740	5.94019e-13	0.280433	0.725	0.788	1.20556e-08
Foxo1	2.26412e-12	0.420284	0.567	0.595	4.59502e-08
Npc1	1.44988e-10	0.258312	0.531	0.513	2.94253e-06
Akap6	1.48093e-10	0.259769	0.609	0.616	3.00555e-06
Ldlrad4	3.0551e-10	0.280528	0.495	0.474	6.20033e-06
B3galt1	4.20397e-10	0.338103	0.464	0.437	8.53196e-06
Atcayos	4.12001e-09	0.295066	0.586	0.597	8.36156e-05
Ank2	2.01745e-08	0.322278	0.553	0.565	0.000409441
Trim63	2.91929e-08	0.865799	0.434	0.487	0.00059247
Rbm24	1.50956e-07	0.314051	0.546	0.566	0.00306366
Rab11fip3	1.83381e-07	0.300433	0.545	0.557	0.00372172
Eef2k	4.13397e-07	0.310527	0.538	0.545	0.00838989
Ugp2	8.31481e-07	0.513199	0.541	0.649	0.0168749
Ankrd11	1.44693e-06	0.269272	0.6	0.63	0.0293655
Plcl1	1.73829e-06	0.290719	0.453	0.45	0.0352787
Cab39	2.08118e-06	0.259602	0.57	0.579	0.0422375
Cmss1	2.24719e-06	0.26735	0.589	0.732	0.0456066
Tbc1d1	9.73884e-06	0.26834	0.668	0.713	0.19765
Filip1l	0.00012926	0.288439	0.736	0.86	1
Atrnl1	0.000260277	0.345541	0.257	0.224	1
Sorbs2	0.00145463	0.380414	0.445	0.466	1
Actn2	0.0037569	0.470902	0.483	0.53	1
Ifrd1	0.00484523	0.367064	0.503	0.532	1
Ptpn3	0.0206821	0.446167	0.453	0.491	1
Ppargc1a	0.0376896	1.67172	0.366	0.527	1
Ppara	0.0847408	0.357486	0.395	0.413	1
Asb2	0.291353	0.357214	0.448	0.509	1
Flnc	0.848402	0.708486	0.328	0.372	1
