# Supplementary material for: Single-nucleus RNA-seq identifies transcriptional heterogeneity in multinucleated skeletal myofibers
Source: Nat Commun. 2020 Dec 11;11:6374. doi: 10.1038/s41467-020-20063-w (PMC7733460; doi:10.1038/s41467-020-20063-w)
Supplement: Supplementary file 5 — Supplementary Data 4 [file 41467_2020_20063_MOESM5_ESM.xlsx]

## Sheet: Sheet1
Sample	Gender	# Cell Barcodes (CellRanger Filtered)	Median UMI per Cell	# Median Genes per Cell	# Total Genes Detected	GEO Accession Number
C57BL/6 WT tibialis anterior postnatal day 10 10X snRNA-seq	4 M	8611	5966	2445	23132	GSM4418994
C57BL/6 WT tibialis anterior postnatal day 21 10X snRNA-seq	2 M	11552	3548	1446	22132	GSM4418995
C57BL/6 WT tibialis anterior 5 month 10X snRNA-seq	1 M	8331	3946	1654	21274	GSM4418992
C57BL/6 WT soleus 5 month 10X snRNA-seq	4 M	5389	4265	1882	21839	GSM4418996
C57BL/6 WT tibialis anterior 24 month 10X snRNA-seq	1 M	10498	5024	1865	22142	GSM4418991
C57BL/6 WT tibialis anterior 30 month 10X snRNA-seq	1 M	7589	4735	1835	21518	GSM4418993
