# Supplementary material for: Single-nucleus RNA-seq identifies transcriptional heterogeneity in multinucleated skeletal myofibers
Source: Nat Commun. 2020 Dec 11;11:6374. doi: 10.1038/s41467-020-20063-w (PMC7733460; doi:10.1038/s41467-020-20063-w)
Supplement: Supplementary file 9 — Source Data [file 41467_2020_20063_MOESM9_ESM.xlsx]

## Sheet: Fig. 3b
Fig. 3b
	Flnc+/Enah+ nuclei (%)
	P10	P21	5 month
	0.230573	0.603194	0.261321
	0.38841	0.582514	0.177686
	0.269755	0.502121	0.108646
Mean	0.296246	0.56261	0.182551
SD	0.0821855	0.0533955	0.0764537

## Sheet: Fig. 5b
Fig. 5b
	Percentage of total nuclei by cell-type within each time-point
		Adipocyte	Schwann cells	Immune cells	Satellite cells	Tenocytes	Smooth muscle	Undefined	Endothelial	FAPs	Myonuclei
	p10	0.001742	0.02102	0.032865	0.036465	0.04053	0.052143	0.052607	0.072582	0.13355	0.556498
	p21	0.001039	0.012206	0.021901	0.03982	0.019564	0.077995	0.029778	0.090807	0.115824	0.591066
	5 Month	0.00096	0.002641	0.010443	0.011763	0.005762	0.044532	0.00072	0.032769	0.052335	0.838075
	thirty	0.002667	0.006192	0.013907	0.018194	0.006954	0.075729	0.007239	0.069537	0.073252	0.726329
	twentyfour	0.001449	0.001845	0.020293	0.010146	0.008565	0.061932	0.027013	0.03874	0.093161	0.736856
	Percentage of myonuclei within each time-point
		MTJ	NMJ	Ampd3+	Enah+	Type Iia	Ckm+/Col1a1+	Type IIx	Type Iib
	p10	0.029831	0.037144	0.037529	0.046574	0.055042	0.077752	0.14184	0.574288
	p21	0.01936	0.019921	0.00477	0.166386	0.06229	0.042088	0.297419	0.387767
	5 Month	0.028359	0.010312	0.008594	0.048697	0.04039	0.011028	0.258379	0.594242
	twentyfour	0.032693	0.015431	0.004446	0.063162	0.050739	0.002877	0.315679	0.514973
	thirty	0.04088	0.018015	0.028581	0.054218	0.039841	0.031353	0.261562	0.52555

## Sheet: Fig. 6b
Fig. 6b
	Musk	Musk		Ufsp1	Ufsp1		Lrfn5	Lrfn5		Vav3	Vav3		B4galnt3	B4galnt3
	Contralateral	Denervated		Contralateral	Denervated		Contralateral	Denervated		Contralateral	Denervated		Contralateral	Denervated
	0.859399	13.853		0.896469	0.691096		0.748829	2.80713		0.500538	4.1541		0.999998	2.07696
	1.3478	24.1193		1.15848	0.557728		1.3732	3.36953		1.32358	5.32362		1.13092	3.14874
	0.900639	19.8357		1.05725	0.522063		1.00126	4.04903		1.36353	5.21145		0.822463	2.47509
	0.958594	29.2353		0.910746	0.645232		0.971261	3.14651		1.10702	3.47002		0.974819	3.61708
		14.4476			0.696865			4.20177			2.96161			2.04131
				Gramd1b	Gramd1b		D430041D05Rik	D430041D05Rik		Pdzrn4	Pdzrn4
				Contralateral	Denervated		Contralateral	Denervated		Contralateral	Denervated
				0.993431	6.23023		0.756628	0.261283		0.410135	0.572474
				1.05998	8.01419		1.44415	0.355281		0.867288	1.07658
				0.957773	5.76083		0.920967	0.351314		1.20765	1.27849
				0.991528	6.98924		0.993725	0.35413		2.32796	0.762582
					5.7562			0.421441			0.794861

## Sheet: Fig. 6d
Fig. 6d
	siMusk	siUfsp1	siVav3	siB4galnt3	siGramd1b
	0.151611	0.454597	0.469813	0.0737767	0.347011
	0.202458	0.488649	0.476679	0.145219	0.520809
	0.349277	0.644895	0.669354	0.115082	0.478
Mean	0.234449	0.529381	0.538615	0.111359	0.448607
SD	0.102643	0.101477	0.113275	0.0358662	0.0905503

## Sheet: Fig. 6f
Fig. 6f
	AChR clusters per field
	Ctrl	Musk	Ufsp1	Vav3	B4galnt3	Gramd1b
	15.75	0	25	11.75	17.75	5.45455
	12.6667	0	28.125	18.75	15.5	5.6
	14	0.4	26.2	17.4	15.8	3.8
Mean	14.1389	0.133333	26.4417	15.9667	16.35	4.95152
SD	1.54635	0.23094	1.57645	3.7136	1.22168	0.99989

## Sheet: Fig. 6g
Fig. 6g
	siUfsp1 C2C12 Myotubes:
		Myh4	Ckm	Tnnt3	Musk	Ache	Chrne	Nestin
		97.497	69.3183	62.4412	81.9106	95.3696	66.7008	55.2764
		93.0122	82.0281	133.155	108.499	109.468	146.36	91.0809
		140.421	82.2932	142.526	131.522	76.8287	126.197	125.049
	siGramd1b C2C12 Myotubes:
		Myh4	Ckm	Tnnt3	Musk	Ache	Chrne	Nestin
		117.578	266.339	138.453	85.9678	342.631	144.973	102.143
		306.371	209.785	152.183	116.282	98.2203	100.995	112.302
		167.137	170.606	122.927	27.309	132.796	45.7354	119.485
